# Supplementary material for: Millisecond Hydrogen/Deuterium-Exchange Mass Spectrometry Approach to Correlate Local Structure and Aggregation in α-Synuclein
Source: Anal Chem. 2022 Nov 22;94(48):16711–9. doi: 10.1021/acs.analchem.2c03183 (PMC9730295; doi:10.1021/acs.analchem.2c03183)
Supplement: Supplementary file 2 — ac2c03183_si_002.xlsx [file ac2c03183_si_002.xlsx]

## Sheet: Figure 1B
Amino acid residues	50 ms	100 ms	250 ms	500 ms	1000 ms
1
2	0.05743	0.04094	0	0	0
3	0.05743	0.04094	0	0	0
4	0.05743	0.04094	0	0	0
5	0.00432	0.00294	0	-0.001772	-0.001226
6	0.00646	0.00419	0	-0.003205	-0.00233
7	0.00646	0.00419	0	-0.003205	-0.00233
8	0.00646	0.00419	0	-0.003205	-0.00233
9	0.01336	0.00866	-0.001814	-0.006625	-0.004816
10	0.04216	0.02733	-0.005725	-0.020911	-0.015202
11	0.04216	0.02733	-0.005725	-0.020911	-0.015202
12	0.04216	0.02733	-0.005725	-0.020911	-0.015202
13	0.04216	0.02733	-0.005725	-0.020911	-0.015202
14	0.04216	0.02733	-0.005725	-0.020911	-0.015202
15	0.04216	0.02733	-0.005725	-0.020911	-0.015202
16	0.04216	0.02733	-0.005725	-0.020911	-0.015202
17	0.04216	0.02733	-0.005725	-0.020911	-0.015202
18	0.00072	0.00046	-0.000113	-0.000377	-0.000262
19	0.00164	0.00106	-0.000259	-0.000837	-0.000551
20	0.00164	0.00106	-0.000259	-0.000837	-0.000551
21	0.00164	0.00106	-0.000259	-0.000837	-0.000551
22	0.00401	0.00259	-0.000633	-0.002042	-0.001345
23	0.00401	0.00259	-0.000633	-0.002042	-0.001345
24	0.00401	0.00259	-0.000633	-0.002042	-0.001345
25	0.00757	0.00489	-0.001195	-0.003853	-0.002539
26	0.00757	0.00489	-0.001195	-0.003853	-0.002539
27	0.00757	0.00489	-0.001195	-0.003853	-0.002539
28	0.00757	0.00489	-0.001195	-0.003853	-0.002539
29	0.00757	0.00489	-0.001195	-0.003853	-0.002539
30	0.00757	0.00489	-0.001195	-0.003853	-0.002539
31	0.01019	0.00658	-0.001608	-0.005188	-0.003418
32	0.01019	0.00658	-0.001608	-0.005188	-0.003418
33	0.01377	0.00889	-0.002174	-0.007012	-0.00462
34	0.02479	0.00508	-0.028113	-0.026307	-0.007345
35	0.02479	0.00508	-0.028113	-0.026307	-0.007345
36	0.02634	0.0054	-0.029864	-0.027945	-0.007802
37	0.02789	0.00571	-0.031632	-0.0296	-0.008264
38	0.02947	0.00604	-0.033418	-0.031271	-0.008731
39
40	0.00458	0.00288	-0.000469	-0.002058	-0.001684
41	0.00458	0.00288	-0.000469	-0.002058	-0.001684
42	0.00458	0.00288	-0.000469	-0.002058	-0.001684
43	0.00458	0.00288	-0.000469	-0.002058	-0.001684
44	0.00458	0.00288	-0.000469	-0.002058	-0.001684
45	0.00458	0.00288	-0.000469	-0.002058	-0.001684
46	0.00844	0.00532	-0.000865	-0.003795	-0.003105
47	0.00844	0.00532	-0.000865	-0.003795	-0.003105
48	0.00844	0.00532	-0.000865	-0.003795	-0.003105
49	0.00844	0.00532	-0.000865	-0.003795	-0.003105
50	0.01283	0.00808	-0.001314	-0.005766	-0.004717
51	0.01283	0.00808	-0.001314	-0.005766	-0.004717
52	0.02042	0.01286	-0.002092	-0.009178	-0.007508
53	0.02042	0.01286	-0.002092	-0.009178	-0.007508
54	0.03676	0.02315	0	-0.01652	-0.013515
55	0.04584	0.03073	0	-0.021292	-0.014478
56	0.04841	0.03157	0	-0.022838	-0.01361
57	0.04841	0.03157	0	-0.022838	-0.01361
58	0.04841	0.03157	0	-0.022838	-0.01361
59	0.04841	0.03157	0	-0.022838	-0.01361
60	0.04841	0.03157	0	-0.022838	-0.01361
61	0.04841	0.03157	0	-0.022838	-0.01361
62	0.04841	0.03157	0	-0.022838	-0.01361
63	0.04718	0.03118	0	-0.021854	-0.013486
64	0.04718	0.03118	0	-0.021854	-0.013486
65	0.04718	0.03118	0	-0.021854	-0.013486
66	0.04718	0.03118	0	-0.021854	-0.013486
67	0.04718	0.03118	0	-0.021854	-0.013486
68	0.04718	0.03118	0	-0.021854	-0.013486
69	0.04718	0.03118	0	-0.021854	-0.013486
70	0.04078	0.02935	0	-0.016493	-0.012582
71	0.05138	0.03619	0	-0.021197	-0.013209
72	0.05138	0.03619	0	-0.021197	-0.013209
73	0.05138	0.03619	0	-0.021197	-0.013209
74	0.05138	0.03619	0	-0.021197	-0.013209
75	0.05138	0.03619	0	-0.021197	-0.013209
76	0.05138	0.03619	0	-0.021197	-0.013209
77	0.04609	0.03206	0	-0.017771	-0.010638
78	0.04594	0.03171	0	-0.016507	-0.009709
79	0.04594	0.03171	0	-0.016507	-0.009709
80	0.04594	0.03171	0	-0.016507	-0.009709
81	0.04594	0.03171	0	-0.016507	-0.009709
82	0.04594	0.03171	0	-0.016507	-0.009709
83	0.04594	0.03171	0	-0.016507	-0.009709
84	0.04594	0.03171	0	-0.016507	-0.009709
85	0.04594	0.03171	0	-0.016507	-0.009709
86	0.04594	0.03171	0	-0.016507	-0.009709
87	0.04594	0.03171	0	-0.016507	-0.009709
88	0.04594	0.03171	0	-0.016507	-0.009709
89	0.04594	0.03171	0	-0.016507	-0.009709
90	0.05598	0.03747	0	-0.017779	-0.008118
91	0.05582	0.03957	0.00027	-0.016115	-0.010323
92	0.05582	0.03957	0.00027	-0.016115	-0.010323
93	0.05582	0.03957	0.00027	-0.016115	-0.010323
94	0.05582	0.03957	0.00027	-0.016115	-0.010323
95	0.00079	0.00074	0.00035	-5.12e-05	-0.000236
96	0.00131	0.00122	0.0006	-7.05e-05	-0.000399
97	0.00414	0.00387	0.00189	-0.000224	-0.001265
98	0.00414	0.00387	0.00189	-0.000224	-0.001265
99	0.00414	0.00387	0.00189	-0.000224	-0.001265
100	0.00634	0.00593	0.0029	-0.000343	-0.001938
101	0.01006	0.00941	0.0046	-0.000543	-0.003074
102	0.01768	0.01652	0.00809	-0.000955	-0.005401
103	0.01768	0.01652	0.00809	-0.000955	-0.005401
104	0.01768	0.01652	0.00809	-0.000955	-0.005401
105	0.02811	0.02627	0.01286	-0.001518	-0.008584
106	0.02811	0.02627	0.01286	-0.001518	-0.008584
107	0.02811	0.02627	0.01286	-0.001518	-0.008584
108
109	0.02811	0.02627	0.01286	-0.001518	-0.008584
110	0.02811	0.02627	0.01286	-0.001518	-0.008584
111	0.03809	0.03559	0.01742	0	-0.011632
112	0.05536	0.05173	0.02532	0	-0.016907
113	0.05536	0.05173	0.02532	0	-0.016907
114
115	0.06135	0.0684	0.06359	0	0
116	0.06135	0.0684	0.06359	0	0
117
118	0.06135	0.0684	0.06359	0	0
119	0.06135	0.0684	0.06359	0	0
120
121	0.06135	0.0684	0.06359	0	0
122	0.06135	0.0684	0.06359	0	0
123	0.06135	0.0684	0.06359	0	0
124	0.05822	0.0656	0.06174	0	0
125	0.05748	0.06545	0.0588	0.03456	0
126	0.06644	0.07522	0.06092	0.02586	0
127	0.06644	0.07522	0.06092	0.02586	0
128
129	0.06644	0.07522	0.06092	0.02586	0
130	0.06644	0.07522	0.06092	0.02586	0
131	0.06644	0.07522	0.06092	0.02586	0
132	0.06989	0.07558	0.0549	0.01679	0
133	0.06848	0.07465	0.05494	0.01676	0
134	0.06213	0.06758	0.05599	0.02977	0
135	0.0571	0.06238	0.05709	0.03938	0
136	0.04639	0.0519	0.05313	0.04676	0
137	0.04639	0.0519	0.05313	0.04676	0
138
139	0.04639	0.0519	0.05313	0.04676	0
140	0.04639	0.0519	0.05313	0.04676	0

## Sheet: Figure 1C
Amino acid residues	50 ms	100 ms	250 ms	500 ms	1000 ms	10 s
1
2	-0.03301	0	0.038301	0.05008	0.033004	0
3	-0.03301	0	0.038301	0.05008	0.033004	0
4	-0.03301	0	0.038301	0.05008	0.033004	0
5	-0.00263	-0.00047	0.002969	0.004166	0.003166	0
6	-0.00468	-0.00131	0.004205	0.00643	0.005268	0
7	-0.00468	-0.00131	0.004205	0.00643	0.005268	0
8	-0.00468	-0.00131	0.004205	0.00643	0.005268	0
9	-0.00967	-0.0027	0.008693	0.013293	0.010892	0
10	-0.03051	-0.00853	0.027436	0.041956	0.034378	0
11	-0.03051	-0.00853	0.027436	0.041956	0.034378	0
12	-0.03051	-0.00853	0.027436	0.041956	0.034378	0
13	-0.03051	-0.00853	0.027436	0.041956	0.034378	0
14	-0.03051	-0.00853	0.027436	0.041956	0.034378	0
15	-0.03051	-0.00853	0.027436	0.041956	0.034378	0
16	-0.03051	-0.00853	0.027436	0.041956	0.034378	0
17	-0.03051	-0.00853	0.027436	0.041956	0.034378	0
18	-0.00064	-0.00038	0.000117	0.000371	0.000331	0
19	-0.00184	-0.00126	-4.61e-05	0.000623	0.000616	0
20	-0.00184	-0.00126	-4.61e-05	0.000623	0.000616	0
21	-0.00184	-0.00126	-4.61e-05	0.000623	0.000616	0
22	-0.0045	-0.00308	-0.00011	0.001521	0.001502	0
23	-0.0045	-0.00308	-0.00011	0.001521	0.001502	0
24	-0.0045	-0.00308	-0.00011	0.001521	0.001502	0
25	-0.00849	-0.00582	-0.00021	0.00287	0.002835	0
26	-0.00849	-0.00582	-0.00021	0.00287	0.002835	0
27	-0.00849	-0.00582	-0.00021	0.00287	0.002835	0
28	-0.00849	-0.00582	-0.00021	0.00287	0.002835	0
29	-0.00849	-0.00582	-0.00021	0.00287	0.002835	0
30	-0.00849	-0.00582	-0.00021	0.00287	0.002835	0
31	-0.01144	-0.00784	-0.00029	0.003864	0.003817	0
32	-0.01144	-0.00784	-0.00029	0.003864	0.003817	0
33	-0.01546	-0.01059	-0.00039	0.005223	0.005159	0
34	0.015984	0.028335	0.037846	0.028374	0.010565	0
35	0.015984	0.028335	0.037846	0.028374	0.010565	0
36	0.01698	0.0301	0.040203	0.030141	0.011223	0
37	0.017985	0.031882	0.042584	0.031926	0.011888	0
38	0.019001	0.033682	0.044988	0.033728	0.012559	0
39
40	-0.00647	-0.00534	-0.00259	-0.00057	0.00037	0
41	-0.00647	-0.00534	-0.00259	-0.00057	0.00037	0
42	-0.00647	-0.00534	-0.00259	-0.00057	0.00037	0
43	-0.00647	-0.00534	-0.00259	-0.00057	0.00037	0
44	-0.00647	-0.00534	-0.00259	-0.00057	0.00037	0
45	-0.00647	-0.00534	-0.00259	-0.00057	0.00037	0
46	-0.01193	-0.00985	-0.00478	-0.00105	0.000682	0
47	-0.01193	-0.00985	-0.00478	-0.00105	0.000682	0
48	-0.01193	-0.00985	-0.00478	-0.00105	0.000682	0
49	-0.01193	-0.00985	-0.00478	-0.00105	0.000682	0
50	-0.01813	-0.01497	-0.00726	-0.0016	0.001036	0
51	-0.01813	-0.01497	-0.00726	-0.0016	0.001036	0
52	-0.02885	-0.02383	-0.01156	-0.00254	0.001649	0
53	-0.02885	-0.02383	-0.01156	-0.00254	0.001649	0
54	-0.05194	-0.04289	-0.0208	-0.00458	0.002969	0
55	-0.0482	-0.0334	0	0.015155	0.015548	0
56	-0.03671	-0.02031	0.01008	0.023381	0.018347	0
57	-0.03671	-0.02031	0.01008	0.023381	0.018347	0
58	-0.03671	-0.02031	0.01008	0.023381	0.018347	0
59	-0.03671	-0.02031	0.01008	0.023381	0.018347	0
60	-0.03671	-0.02031	0.01008	0.023381	0.018347	0
61	-0.03671	-0.02031	0.01008	0.023381	0.018347	0
62	-0.03671	-0.02031	0.01008	0.023381	0.018347	0
63	-0.03106	-0.01449	0.015037	0.027008	0.020441	0
64	-0.03106	-0.01449	0.015037	0.027008	0.020441	0
65	-0.03106	-0.01449	0.015037	0.027008	0.020441	0
66	-0.03106	-0.01449	0.015037	0.027008	0.020441	0
67	-0.03106	-0.01449	0.015037	0.027008	0.020441	0
68	-0.03106	-0.01449	0.015037	0.027008	0.020441	0
69	-0.03106	-0.01449	0.015037	0.027008	0.020441	0
70	-0.00613	0.010193	0.034797	0.04079	0.028073	0
71	-0.00354	0.016566	0.045232	0.050199	0.032923	0
72	-0.00354	0.016566	0.045232	0.050199	0.032923	0
73	-0.00354	0.016566	0.045232	0.050199	0.032923	0
74	-0.00354	0.016566	0.045232	0.050199	0.032923	0
75	-0.00354	0.016566	0.045232	0.050199	0.032923	0
76	-0.00354	0.016566	0.045232	0.050199	0.032923	0
77	-0.0104	0.010513	0.040606	0.045698	0.028747	0
78	-0.01069	0.010298	0.039523	0.04362	0.026753	0
79	-0.01069	0.010298	0.039523	0.04362	0.026753	0
80	-0.01069	0.010298	0.039523	0.04362	0.026753	0
81	-0.01069	0.010298	0.039523	0.04362	0.026753	0
82	-0.01069	0.010298	0.039523	0.04362	0.026753	0
83	-0.01069	0.010298	0.039523	0.04362	0.026753	0
84	-0.01069	0.010298	0.039523	0.04362	0.026753	0
85	-0.01069	0.010298	0.039523	0.04362	0.026753	0
86	-0.01069	0.010298	0.039523	0.04362	0.026753	0
87	-0.01069	0.010298	0.039523	0.04362	0.026753	0
88	-0.01069	0.010298	0.039523	0.04362	0.026753	0
89	-0.01069	0.010298	0.039523	0.04362	0.026753	0
90	0	0.031367	0.070768	0.069886	0.040194	0
91	-0.01216	0.017705	0.057109	0.062111	0.040301	0
92	-0.01216	0.017705	0.057109	0.062111	0.040301	0
93	-0.01216	0.017705	0.057109	0.062111	0.040301	0
94	-0.01216	0.017705	0.057109	0.062111	0.040301	0
95	-0.0008	-0.00056	5.16e-06	0.000444	0.000608	0
96	-0.00145	-0.00109	-0.00016	0.000597	0.000932	0
97	-0.00459	-0.00344	-0.0005	0.001893	0.002955	0
98	-0.00459	-0.00344	-0.0005	0.001893	0.002955	0
99	-0.00459	-0.00344	-0.0005	0.001893	0.002955	0
100	-0.00703	-0.00528	-0.00077	0.002901	0.004528	0
101	-0.01116	-0.00837	-0.00121	0.004602	0.007183	0
102	-0.0196	-0.01471	-0.00213	0.008086	0.012619	0
103	-0.0196	-0.01471	-0.00213	0.008086	0.012619	0
104	-0.0196	-0.01471	-0.00213	0.008086	0.012619	0
105	-0.03116	-0.02338	-0.00339	0.012852	0.020059	0
106	-0.03116	-0.02338	-0.00339	0.012852	0.020059	0
107	-0.03116	-0.02338	-0.00339	0.012852	0.020059	0
108
109	-0.03116	-0.02338	-0.00339	0.012852	0.020059	0
110	-0.03116	-0.02338	-0.00339	0.012852	0.020059	0
111	-0.04222	-0.03168	-0.00459	0.017415	0.02718	0
112	-0.06136	-0.04605	0	0.025313	0.039507	0
113	-0.06136	-0.04605	0	0.025313	0.039507	0
114
115	-0.09679	-0.11097	-0.11954	-0.11214	-0.09009	0
116	-0.09679	-0.11097	-0.11954	-0.11214	-0.09009	0
117
118	-0.09679	-0.11097	-0.11954	-0.11214	-0.09009	0
119	-0.09679	-0.11097	-0.11954	-0.11214	-0.09009	0
120
121	-0.09679	-0.11097	-0.11954	-0.11214	-0.09009	0
122	-0.09679	-0.11097	-0.11954	-0.11214	-0.09009	0
123	-0.09679	-0.11097	-0.11954	-0.11214	-0.09009	0
124	-0.09001	-0.10638	-0.11948	-0.11581	-0.09623	0
125	-0.09348	-0.10102	-0.09121	-0.06487	-0.02974	0
126	-0.10882	-0.10923	-0.07867	-0.03525	0.002652	0
127	-0.10882	-0.10923	-0.07867	-0.03525	0.002652	0
128
129	-0.10882	-0.10923	-0.07867	-0.03525	0.002652	0
130	-0.10882	-0.10923	-0.07867	-0.03525	0.002652	0
131	-0.10882	-0.10923	-0.07867	-0.03525	0.002652	0
132	-0.10265	-0.10256	-0.07556	-0.03765	-0.00305	0
133	-0.09284	-0.09283	-0.06823	-0.03316	-0.00058	0
134	-0.07764	-0.09313	-0.10584	-0.10572	-0.09769	0
135	-0.0689	-0.09315	-0.12671	-0.14502	-0.14768	0
136	-0.04949	-0.08113	-0.13666	-0.18182	-0.21564	-0.10972
137	-0.04949	-0.08113	-0.13666	-0.18182	-0.21564	-0.10972
138
139	-0.04949	-0.08113	-0.13666	-0.18182	-0.21564	-0.10972
140	-0.04949	-0.08113	-0.13666	-0.18182	-0.21564	-0.10972

## Sheet: Figure 2A
Time (h)	ThT fluorescence intensity
1	0.011596	0.04909	0.088516	0.026671	0.032855	0.023965	0.020486	0.062618	0.029763	0.006571	0.04793	0.014688	0.02783	0.027057	0.104364	0.029763	0.08813	0.067643	0.069189	0.05798	0.166982	0.031696	0.030923	0.03904	0.054501	0.032469		0.094314	0.165823	0.138379	0.082332	0.117893
2	-0.01005	0.015848	0.066484	-0.00193	0.000773	-0.01005	-0.01121	0.024738	-0.00618	-0.0259	0.011596	-0.01778	-0.01623	-0.01507	0.066097	-0.00502	0.032469	0.111708	0.051409	0.046771	0.207182	0.016234	0.022032	0.02783	0.042905	0.023192		0.068803	0.13606	0.106683	0.057593	0.074987
3	0.009663	0.036721	0.07692	0.015075	0.000773	-0.01005	-0.00657	0.047157	-0.00077	-0.01855	0.011209	-0.00812	-0.00928	0.001933	0.098952	-0.00541	0.047544	0.090835	0.046771	0.064938	0.210274	0.042905	0.025125	0.027057	0.046771	0.037494		0.056047	0.122144	0.096247	0.038653	0.055274
4	0.013915	0.039813	0.069189	0.021259	0.005025	0.003479	-0.00193	0.061845	0.010436	-0.01469	0	-0.00116	-0.01623	0.005798	0.05914	-0.00657	0.047544	0.077693	0.055661	0.051022	0.22303	0.02899	0.025898	0.032855	0.046771	0.039813		0.047544	0.124077	0.07692	0.036721	0.061845
5	-0.00309	0.033242	0.063778	0.003479	0.003479	-0.00271	0.007344	0.046771	-0.00116	-0.01005	0.017394	-0.01198	-0.01778	0.000773	0.057593	0.008504	0.058753	0.078466	0.049476	0.033242	0.185149	0.022419	0.009663	0.015075	0.040586	0.027057		0.054888	0.123691	0.072282	0.038653	0.048317
6	0.000773	0.032469	0.071509	0.011209	0.00889	0.008504	0.002706	0.053728	0.006185	-0.01623	0.023192	-0.0143	-0.00696	0.001933	0.045611	0.011209	0.053728	0.092768	0.055661	0.051022	0.216072	0.038267	0.028217	0.046771	0.063391	0.049476		0.032082	0.099339	0.059913	0.01894	0.046384
7	-0.00464	0.031696	0.066484	0.01005	-0.00039	-0.00464	0.004252	0.053342	0.000387	-0.00928	0.022805	-0.01469	-0.00928	-0.00734	0.053342	0.006571	0.05682	0.12601	0.072282	0.079239	0.194426	0.075761	0.055274	0.074601	0.082718	0.065324		0.042132	0.127169	0.097406	0.045611	0.059526
8	-0.01005	0.024738	0.057207	-0.0058	-0.00309	-0.01546	-0.00464	0.043292	-0.01005	-0.02822	-0.00309	-0.02706	-0.03904	-0.02435	0.033242	-0.02706	0.034401	0.138765	0.090062	0.07808	0.23076	0.120598	0.082718	0.113254	0.100885	0.105524		0.048317	0.128329	0.086197	0.051795	0.063391
9	0.003092	0.037107	0.076147	0.005411	0.008117	0.00116	0.007344	0.052182	0.011209	-0.03324	-0.00039	-0.02822	-0.04406	-0.01817	0.022805	-0.01237	0.037494	0.218778	0.131035	0.111322	0.267094	0.247381	0.158479	0.172007	0.160411	0.184763		0.028217	0.115573	0.102818	0.037107	0.066484
10	0.006958	0.036334	0.077693	0.00889	0.010823	0.000387	0.004252	0.047544	0.013915	-0.01855	0.013915	-0.01778	-0.02667	-0.00657	0.040199	0.003092	0.055274	0.301496	0.187469	0.157319	0.350972	0.374164	0.248927	0.263616	0.256658	0.312319		0.031696	0.110935	0.085424	0.032469	0.061845
11	0.019713	0.047157	0.090062	0.018167	0.010823	0.015075	0.016621	0.076534	0.014302	-0.02706	0.00116	-0.02358	-0.02938	-0.01276	0.038653	-0.00116	0.036334	0.478528	0.280237	0.278304	0.418615	0.63778	0.393877	0.458428	0.498628	0.509064		0.036721	0.137606	0.083105	0.035948	0.057593
12	-0.01276	0.016621	0.061845	0.005025	-0.0143	-0.01353	-0.01005	0.042132	-0.00232	-0.02435	0.001933	-0.02667	-0.03131	-0.01237	0.028217	-0.00193	0.047157	0.646283	0.490124	0.43485	0.678752	0.941208	0.63778	0.72359	0.79046	0.81945		0.036334	0.107456	0.092381	0.02899	0.04909
13	0.013142	0.027057	0.05914	0.003092	-0.00348	0.006958	0.006571	0.041359	0.007344	-0.0286	0.004252	-0.03401	-0.0317	-0.01971	0.01894	-0.01121	0.044065	0.852306	0.693827	0.638553	0.923041	1.32156	0.948166	0.955123	1.1824	1.17931		0.049476	0.108229	0.081559	0.030923	0.052182
14	-0.00734	0.019327	0.055274	0.005025	-0.00193	-0.00077	-0.00387	0.046771	0.004252	-0.0259	0.002706	-0.0201	-0.02435	-0.01817	0.039426	-0.00928	0.040199	1.33045	0.962468	0.93657	1.16076	1.93653	1.37567	1.41355	1.78965	1.69611		0.037494	0.102045	0.095474	0.02899	0.054501
15	-0.00734	0.025125	0.059526	-0.00039	-0.00696	-0.00734	-0.00657	0.039426	-0.00077	-0.02203	0.003092	-0.03479	-0.02667	-0.02049	0.017007	-0.00657	0.037494	1.79004	1.33122	1.21023	1.48042	2.37447	1.78346	1.83565	2.17116	2.25117		0.042132	0.118279	0.10591	0.04909	0.063391
16	-0.00696	0.032855	0.059526	-0.00039	-0.00464	-0.00502	-0.00541	0.03788	0.006958	-0.02126	0.004252	-0.00812	-0.0116	-0.00618	0.011596	-0.00387	0.053728	2.20053	1.73205	1.55116	1.91102	3.01921	2.11124	2.32191	3.06327	2.62147		0.033242	0.091222	0.05798	0.024738	0.038267
17	-0.00039	0.033628	0.054888	0	0.001933	0.001546	-0.00309	0.042132	0.013529	-0.01933	-0.00773	-0.03131	-0.02938	-0.02203	0.010436	-0.01623	0.035175	2.78111	2.1959	1.89015	2.371	3.55301	2.67249	2.82517	3.97781	2.93727		0.049863	0.110162	0.091608	0.04793	0.065324
18	-0.01276	0.020873	0.058367	0.006185	-0.01198	-0.00464	0.009663	0.03904	0.003479	-0.0259	0	-0.02667	-0.03286	-0.01121	0.018167	-0.00541	0.051409	3.5132	2.589	2.09462	2.74284	4.4575	3.04395	3.31298	4.62526	4.14286		0.036721	0.110935	0.096633	0.03015	0.055274
19	-0.00193	0.006571	0.049863	-0.00812	-0.01237	-0.01392	-0.02397	0.039426	-0.01392	-0.02126	0.010436	-0.01817	-0.01971	-0.00271	0.040199	0.004252	0.044838	3.78532	3.39183	2.82517	3.58625	5.1695	4.33226	4.46175	4.26887	5.1722		0.045224	0.108616	0.079239	0.051022	0.064165
20	-0.02242	0.017781	0.05798	-0.00812	-0.01392	-0.01314	-0.02126	0.043678	-0.02203	-0.02165	-0.00077	-0.02165	-0.02512	-0.0143	0.013915	-0.00193	0.052955	3.96119	3.53098	2.76796	4.01221	5.66348	4.58544	4.67666	5.48413	4.78412		0.047157	0.124077	0.086583	0.045611	0.068416
21	-0.0085	0.017394	0.049863	-0.00928	-0.01237	-0.01237	-0.01739	0.035561	-0.00464	-0.01121	0.002706	-0.01933	-0.0201	-0.0116	0.025898	0.005025	0.051795	5.02764	4.31603	3.8116	4.73465	5.86564	5.09373	5.17916	6.61281	6.17178		0.05798	0.11712	0.110162	0.039426	0.073055
22	-0.01817	0.025511	0.064165	-0.00232	-0.01314	0.006185	0.001546	0.033628	0.003092	-0.02628	-0.00464	-0.01778	-0.02706	-0.01662	0.013915	-0.00812	0.045611	5.87221	3.91249	3.76715	4.96309	7.03761	5.0373	5.45746	6.56991	5.9472		0.052182	0.11596	0.096633	0.054115	0.083105
23	0.001546	0.033242	0.068416	0.013529	0.004638	0.002319	0.000773	0.045997	0.010436	-0.0317	-0.01353	-0.03208	-0.03556	-0.01894	0.006185	-0.01469	0.038267	6.22396	5.32681	4.27081	6.26416	7.85938	6.73611	6.80492	8.43841	7.92548		0.034401	0.107456	0.095474	0.034401	0.060299
24	-0.00696	0.023579	0.05914	-0.00271	-0.00928	-0.00928	0.003479	0.046384	-0.00232	-0.02474	0	-0.02203	-0.02049	-0.00502	0.028217	0.003865	0.05682	7.4999	5.45862	5.48104	6.1853	8.10058	6.27266	7.35843	8.09903	7.43844		0.051795	0.125237	0.094701	0.044838	0.074987
25	-0.01623	0.009663	0.034015	0	-0.02667	-0.01778	-0.02512	0.035175	-0.00116	-0.01817	0.023965	-0.01276	-0.02126	-0.00271	0.032082	0.007344	0.044451	5.13548	4.69445	4.43199	5.61285	7.78169	5.86719	5.94256	7.82227	6.3233		0.044451	0.100499	0.071122	0.03904	0.049476
26	-0.00657	0.028603	0.064938	0.014302	-0.00387	-0.00928	0.003479	0.035561	0.003092	-0.02242	0.00889	-0.01005	-0.00425	-0.00618	0.023965	-0.00116	0.04793	8.51842	7.26682	6.24599	8.24939	10.4457	9.14847	8.5764	8.39164	9.12334		0.052955	0.114414	0.109002	0.047544	0.067257
27	0.000773	0.030536	0.074987	-0.00039	0	-0.00541	0.004638	0.043678	0.011596	-0.01507	0.012369	-0.01392	-0.01817	-0.00193	0.023965	0.012756	0.063005	10.0858	8.27606	6.42882	7.98462	10.845	7.15666	7.4052	9.62468	9.28917		0.05682	0.115187	0.09586	0.043678	0.062232
28	-0.00116	0.025511	0.048703	0.007344	0	-0.00928	0.007344	0.044838	0.013142	-0.02049	0.014688	-0.02049	-0.02358	0.003092	0.0201	0.016621	0.062618	9.28375	7.87368	6.62441	9.03405	11.7676	9.162	8.32979	10.8287	9.90066		0.056047	0.112868	0.074987	0.031696	0.060686
29	-0.01198	0.017781	0.064165	0.003479	-0.01044	-0.01121	-0.00618	0.046771	-0.0085	-0.02358	0.005798	-0.02087	-0.03092	-0.01623	0.005798	-0.00039	0.037107	10.5643	8.8462	7.74458	9.91574	13.7799	9.82142	9.57597	11.1816	11.4132		0.044451	0.102818	0.087743	0.054115	0.065324
30	-0.01546	0.009663	0.048317	-0.00773	-0.01237	-0.0085	-0.01237	0.033242	-0.0116	-0.01585	0.012369	-0.02281	-0.01392	-0.00425	0.018554	0.002319	0.061845	10.5083	9.57636	8.81837	10.528	14.4343	11.4282	10.2157	12.2562	11.5241		0.05798	0.110162	0.092768	0.062232	0.068803
31	-0.00425	0.033628	0.06687	0.009663	0.003865	-0.00232	0.004638	0.04793	-0.00077	-0.02319	-0.0058	-0.03131	-0.02319	-0.01933	0.011209	-0.00502	0.045224	12.5291	9.69966	8.58993	10.8225	15.2391	11.9721	11.2048	12.5739	12.8503		0.044065	0.106683	0.077693	0.052182	0.057207
32	-0.00039	0.032469	0.061072	0.003865	0.000773	0.004638	-0.00116	0.048703	0.006958	-0.02087	0.000773	-0.02165	-0.02628	-0.01276	0.013529	-0.00618	0.047157	11.3513	9.21263	9.10324	11.4611	16.4176	11.6795	10.8229	12.1337	11.4939		0.054888	0.122918	0.117506	0.05682	0.08697
33	0.003479	0.01894	0.064938	0.005798	-0.01121	-0.00309	-0.00155	0.055274	-0.00232	-0.00812	0.00889	-0.02242	-0.02203	-0.00657	0.027057	-0.00193	0.053728	10.4043	11.2999	9.34251	13.0192	16.2788	13.2925	13.0262	12.7575	12.3807		0.047157	0.1148	0.09702	0.040199	0.04909
34	0.003092	0.035948	0.058367	-0.00232	0.003479	0.006571	0.002706	0.051795	0.006185	-0.01739	-0.00155	-0.02358	-0.01894	-0.00309	0.007344	0.008117	0.053342	13.7076	11.7854	10.4511	13.5472	18.9533	15.2715	13.1263	13.7861	13.7324		0.064551	0.126783	0.102818	0.064551	0.08813
35	-0.00116	0.032855	0.062232	0.011596	-0.00348	0.003092	0.005798	0.055274	0.006958	-0.00348	0.013529	-0.00618	-0.00618	-0.0058	0.016621	0.003092	0.055661	13.7289	11.5809	10.3475	13.2797	19.1199	14.4977	14.1278	13.5975	13.3288		0.051795	0.112481	0.103977	0.04909	0.065324
36	-0.00309	0.02899	0.059526	0.001933	0.004252	-0.00696	0.001546	0.05682	0.00889	-0.0143	0.004638	-0.01121	-0.01121	0.004638	0.022419	0.008117	0.057207	13.5171	13.6346	11.155	14.3238	22.6381	14.8425	14.6913	13.2643	12.5303		0.048703	0.127169	0.112481	0.044451	0.072282
37	0.006185	0.04909	0.064938	0.004638	0.006958	0.003865	0.007731	0.052955	0.006185	0.006185	0.023579	-0.01121	0.002319	0.008504	0.036334	0.014688	0.077307	13.064	11.4217	9.1705	13.529	23.6129	15.8498	12.4413	17.5455	13.5971		0.05914	0.122918	0.103977	0.054115	0.085424
38	0.005025	0.043678	0.06803	0.01005	0.004252	0.000773	0.011209	0.060299	0.006958	-0.01353	0.002706	-0.01585	0.00116	-0.00309	0.023192	0.00116	0.061072	13.1348	12.3837	11.8125	16.0388	19.8079	17.7925	16.4941	19.2671	17.198		0.080399	0.135673	0.10591	0.056047	0.080012
39	-0.01121	0.034788	0.066484	0.003479	0.005025	0.002706	0.011209	0.07808	0.006958	-0.00425	0.017781	-0.01121	0.002319	-0.00812	0.027444	0.000387	0.065711	14.6156	14.747	11.8886	18.1296	23.4711	18.8211	16.641	18.2652	16.9827		0.073055	0.131035	0.089676	0.054115	0.077307
40	0.008504	0.031696	0.075761	0.003479	0.005025	0.004638	0.006958	0.073055	0.015461	-0.01546	0.005025	-0.01585	0.009663	-0.01894	0.019713	0.003865	0.068416	14.7814	15.8173	13.0884	17.9193	26.636	20.6219	18.6112	17.3202	18.2003		0.088903	0.131808	0.113254	0.05798	0.082332
41	0.003092	0.023579	0.060686	0.011209	0.013529	0	0.006185	0.079239	0.015848	-0.01739	0.000773	-0.02087	0.02783	0.000387	0.023965	0.006958	0.074987	13.8479	16.3314	13.4738	17.4191	24.1259	18.9262	19.7171	17.067	16.5285		0.122918	0.154227	0.119052	0.05914	0.081559
42	-0.00889	0.019713	0.048317	0	0.007344	-0.00773	0.008117	0.102045	0.002319	-0.02822	-0.00928	-0.02474	0.025898	-0.02938	0.013142	-0.00155	0.063005	16.6553	16.7547	13.4069	20.9938	26.7578	20.3479	20.4666	16.8753	19.2138		0.163504	0.159638	0.11596	0.050636	0.081172
43	0.01005	0.044451	0.055661	0.009277	0.013915	0.006958	0.011983	0.114414	0.01005	-0.0116	0.006571	-0.01662	0.066484	-0.01044	0.036721	0.010823	0.08581	16.2564	16.0918	14.4834	21.9678	27.0075	22.1553	21.744	22.3494	20.0081		0.19404	0.171621	0.123304	0.048317	0.080399
44	-0.0085	0.029763	0.05682	-0.00271	0.011983	0.000773	-0.00193	0.130648	0.013529	-0.01044	0.008504	-0.00502	0.090449	0.003865	0.035948	0.015075	0.091222	15.2456	16.1687	14.8711	22.5411	27.2978	22.4116	20.9408	17.0392	20.7402		0.228441	0.204476	0.117893	0.05798	0.08581
45	0.000773	0.028217	0.069576	0.010436	0.030923	0.001933	0.007731	0.170848	0.023579	-0.02667	0.00116	-0.01701	0.117506	-0.01507	0.04909	-0.00425	0.085037	18.2046	17.0415	12.9079	20.3077	27.3611	21.962	24.5939	21.6501	19.4275		0.274439	0.242743	0.127942	0.062232	0.087356
46	-0.0085	0.036334	0.064938	-0.00232	0.043292	-0.00348	0.011983	0.170461	0.013142	-0.0116	0	-0.02203	0.165436	-0.01933	0.046384	0.006958	0.105524	20.3788	17.9823	14.2523	24.3609	30.6432	24.0771	23.1073	19.1025	21.0773		0.304588	0.254725	0.096247	0.049863	0.070349
47	0.000387	0.047544	0.068803	0.001933	0.041359	0.007344	0.005411	0.166596	0.028603	-0.01507	0.011983	-0.01701	0.187469	0.00116	0.05682	0.012369	0.115573	19.2621	17.721	15.2352	21.6362	27.8698	21.3505	27.5861	19.5744	21.201		0.32894	0.256658	0.08813	0.055274	0.072668
48	-0.00348	0.049863	0.067643	0.002319	0.060686	0.020873	0.020873	0.228441	0.030923	-0.0058	0.009663	-0.00734	0.249314	0.011596	0.074214	0.032855	0.124464	19.8767	18.874	17.665	23.7262	31.0216	24.2318	28.6866	20.1144	23.2504		0.374164	0.325461	0.10475	0.064551	0.087743
49	-0.00348	0.038267	0.069576	0.00116	0.058367	0.016621	0.024352	0.2698	0.025125	-0.01623	-0.01237	-0.01894	0.302655	-0.0058	0.073055	0.02783	0.14611	24.9109	20.5442	18.898	24.4865	30.2528	24.1436	30.2292	26.6198	21.0201		0.400062	0.359089	0.096247	0.05914	0.074987
50	0.009663	0.047544	0.073828	0.006958	0.074601	0.025511	0.026671	0.292606	0.022419	-0.02358	0.00889	-0.00387	0.40586	-0.00464	0.104364	0.042519	0.174326	18.3483	21.4058	18.9548	23.715	33.1116	23.8553	29.7383	23.5592	20.884		0.444513	0.4248	0.108616	0.052955	0.073828
51	-0.00193	0.059913	0.073441	0.004638	0.097406	0.016621	0.030536	0.360249	0.04793	-0.00309	0.015848	0.013529	0.496695	0.01894	0.137606	0.064165	0.229601	18.2127	20.4349	18.4013	25.3833	34.5197	24.7961	29.0182	28.5316	24.6121		0.486259	0.459201	0.117506	0.061459	0.077693
52	0.015075	0.066484	0.080785	0.032082	0.130648	0.031696	0.065324	0.411271	0.056434	-0.00348	0.003479	0.023579	0.631209	0.015075	0.155	0.071509	0.25975	22.7776	20.5357	21.1662	26.5873	36.706	26.1239	30.9845	27.8748	22.3513		0.522979	0.507132	0.114414	0.05682	0.078466
53	0.018167	0.056434	0.073828	0.019327	0.151908	0.038267	0.061845	0.394264	0.05682	-0.0058	0.005025	0.015461	0.657493	0.024738	0.185536	0.10591	0.331645	24.3926	23.0764	18.7998	25.9004	35.4436	25.849	34.7973	25.6013	24.3493		0.553516	0.561633	0.112095	0.075761	0.078466
54	0.008504	0.06687	0.098179	0.026284	0.146883	0.055661	0.063778	0.446832	0.076534	-0.00425	0.01005	0.035175	0.774999	0.030536	0.222643	0.129102	0.375324	27.2919	22.8843	20.4662	27.1354	33.9585	27.4512	33.8982	24.7741	21.5318		0.577094	0.574388	0.119052	0.066097	0.086583
55	0.036334	0.087743	0.10475	0.03788	0.211047	0.068803	0.103591	0.567044	0.100885	0.016234	0.02899	0.069963	0.901009	0.070736	0.277144	0.167369	0.521433	24.6488	25.878	23.7919	31.8608	37.3565	30.736	36.2015	26.4632	23.7204		0.627343	0.646283	0.121758	0.091608	0.089289
56	0.011596	0.078853	0.083105	0.026671	0.224189	0.053342	0.082718	0.590623	0.11712	0.014688	0.027444	0.091608	1.02199	0.076147	0.320823	0.217618	0.552356	26.8683	24.5619	23.7737	27.9676	38.5826	31.262	37.5668	28.6893	26.1923		0.635847	0.654787	0.124464	0.08697	0.102818
57	0.025511	0.102431	0.100112	0.042132	0.271733	0.096247	0.113254	0.677593	0.130262	0.015461	0.025898	0.118666	1.21217	0.103204	0.378029	0.268254	0.664064	25.2132	25.5085	25.4068	31.6424	42.1255	32.6041	39.3433	29.6602	25.1146		0.666383	0.686869	0.130648	0.092768	0.100499
58	0.02783	0.086583	0.101272	0.049476	0.294925	0.110935	0.132967	0.798191	0.143017	0.027444	0.02783	0.145336	1.36523	0.160025	0.470411	0.355611	0.744076	26.0318	20.2014	23.7876	30.5087	43.1468	28.9795	37.1145	32.64	24.5677		0.705037	0.721657	0.144563	0.107843	0.128716
59	0.027444	0.099726	0.118666	0.054115	0.338217	0.136446	0.139152	0.914538	0.177032	0.052182	0.063005	0.210661	1.59213	0.225349	0.538441	0.457655	0.960921	25.442	31.0146	27.0144	32.7154	42.5577	35.1362	44.4919	35.8784	32.6988		0.713154	0.734413	0.136446	0.111708	0.118279
60	0.032082	0.108616	0.115573	0.078853	0.401221	0.146496	0.141858	1.00189	0.178192	0.052955	0.06687	0.245449	1.82946	0.293765	0.676047	0.590623	1.17661	26.9707	32.3942	27.135	35.1065	42.6528	34.1228	42.25	30.2667	30.6231		0.746009	0.776932	0.159638	0.129875	0.139538
61	0.023579	0.126396	0.133354	0.08813	0.463453	0.191334	0.17394	1.03475	0.238104	0.05914	0.07808	0.320436	2.00727	0.347107	0.757605	0.688802	1.4723	27.641	31.1441	28.3101	32.4305	43.1545	33.8561	41.4526	26.711	32.8298		0.741757	0.786595	0.173167	0.136446	0.155386
62	0.046384	0.148042	0.135673	0.087743	0.509837	0.20409	0.18399	1.19361	0.227282	0.076534	0.102818	0.382668	2.31147	0.459974	0.957443	0.795485	1.73515	35.471	34.5062	30.9006	32.6706	45.6302	32.3254	46.377	31.0135	28.5053		0.780797	0.832979	0.175873	0.150748	0.173553
63	0.025898	0.16389	0.161957	0.121371	0.576321	0.216072	0.221097	1.41201	0.303815	0.105524	0.121758	0.522593	2.5403	0.563565	1.10703	0.998802	1.80627	27.9529	34.1773	31.339	35.8127	43.3586	37.7318	45.7292	36.7717	27.6537		0.79046	0.832206	0.181284	0.158479	0.201384
64	0.094701	0.175486	0.179738	0.145336	0.671022	0.275598	0.272506	1.49859	0.345947	0.138379	0.158479	0.519887	2.90712	0.7147	1.16269	1.11863	2.35437	28.0453	33.8618	30.751	35.5483	45.0168	35.5904	45.1687	37.7933	31.3378		0.795099	0.871246	0.188628	0.185536	0.219551
65	0.054115	0.168142	0.174326	0.163117	0.702331	0.292606	0.277144	1.58015	0.393877	0.146883	0.20177	0.672568	3.15604	0.872019	1.39848	1.34475	2.51556	31.3598	34.1823	34.1749	37.9367	48.4519	37.1775	48.331	41.3664	34.5039		0.848054	0.902555	0.229601	0.212207	0.264002
66	0.073828	0.160025	0.14379	0.163504	0.654401	0.262456	0.265548	1.5357	0.372231	0.17278	0.224189	0.562406	3.05786	0.802443	1.23536	1.26087	2.49507	24.909	28.2088	29.7936	29.886	39.4129	31.6041	41.0081	28.8458	26.2788		0.707356	0.788141	0.178192	0.158479	0.243902
67	0.111708	0.238491	0.231533	0.216459	0.945847	0.425573	0.381895	2.23687	0.465386	0.2497	0.286035	0.792393	3.7227	1.09041	1.84956	1.78153	3.20629	31.7498	35.4091	32.9013	39.5489	50.7537	39.4098	49.5377	38.5401	35.1158		0.843415	0.90642	0.242743	0.226508	0.294925
68	0.103977	0.251247	0.262069	0.26091	1.03591	0.512543	0.426346	2.28132	0.567431	0.234239	0.335511	0.982181	4.21824	1.28909	2.0954	2.15338	3.42082	31.8047	37.932	37.1219	40.7379	48.8713	41.6478	49.2837	41.669	35.2039		0.872405	0.934251	0.228828	0.254339	0.308453
69	0.138765	0.251247	0.257045	0.27869	1.09891	0.563565	0.487805	2.5028	0.622318	0.264775	0.397743	1.08268	4.57694	1.43558	2.27552	2.52252	3.89471	33.6307	38.8937	38.4952	39.6772	47.9417	39.7375	52.008	40.9737	38.1806		0.866994	0.957056	0.249314	0.267867	0.36798
70	0.199451	0.323142	0.298017	0.355611	1.22067	0.632368	0.585211	2.76062	0.802829	0.380349	0.430211	1.22067	5.17297	1.69765	2.67558	2.86421	4.56302	34.9314	37.7929	36.505	39.3989	50.2895	36.5958	49.1357	42.2171	36.6441		0.86854	0.989911	0.2497	0.294152	0.403927
71	0.197518	0.35793	0.358703	0.41475	1.38379	0.731321	0.717406	2.83445	0.840323	0.460361	0.592169	1.45143	5.66271	2.01345	3.09806	3.27046	4.97893	36.7574	42.2284	38.5076	41.6547	51.9744	39.0074	50.792	39.4519	41.4275		0.895211	1.02083	0.284875	0.32778	0.413204
72	0.229987	0.398902	0.390012	0.436782	1.71737	0.864288	0.544239	3.24804	0.915311	0.466932	0.642805	1.6304	6.18453	2.20594	3.23374	3.6941	5.02918	37.5722	43.1819	40.9926	45.9766	50.2076	45.5282	55.4393	41.4626	40.3629		0.882069	1.03204	0.293379	0.335511	0.440261
73	0.245449	0.395037	0.437169	0.534575	1.72819	0.968266	0.807468	2.99641	0.926134	0.612269	0.760697	1.84454	6.87875	2.48348	3.75865	3.9639	5.75702	39.8755	44.863	38.7376	44.3512	47.0225	43.3053	52.1128	41.2953	45.791		0.89869	1.03243	0.290673	0.384214	0.453017
74	0.216845	0.49167	0.487418	0.63778	1.90329	1.10665	0.984887	3.89548	1.05176	0.621932	0.807081	2.1298	7.40907	2.81551	4.36164	4.58235	6.57145	43.6481	46.721	41.8171	41.4638	57.9927	43.2291	54.253	49.3541	38.3085		0.914538	1.08848	0.314251	0.428279	0.494762
75	0.292992	0.516795	0.541533	0.709288	2.09385	1.27015	1.03977	3.86804	1.14105	0.74369	0.909126	2.2848	8.18407	3.0969	4.85756	5.12234	7.25561	38.3688	46.687	37.1207	42.6076	55.1753	39.8288	56.801	45.4088	39.6301		0.934637	1.12443	0.325847	0.475822	0.520274
76	0.316957	0.580573	0.614974	0.780024	2.1325	1.30764	1.07572	4.23215	1.51521	0.84844	1.16192	2.54571	8.63863	3.43744	5.20699	5.46828	8.0569	39.1585	46.2224	40.0093	44.6113	56.6712	45.449	59.4287	40.5473	42.9891		0.928066	1.11669	0.347493	0.521047	0.540373
77	0.409339	0.651695	0.703104	0.866994	2.42356	1.43481	1.12752	4.46291	1.46883	0.968266	1.21023	2.90441	9.39314	3.86379	5.7435	6.2974	9.13494	41.7038	49.3197	49.3858	46.5591	53.1951	45.1247	58.5497	53.8877	45.7276		0.967106	1.17429	0.36566	0.53187	0.577094
78	0.461134	0.678366	0.763403	1.01968	2.50551	1.66905	1.19014	4.54679	1.68992	1.09389	1.30184	3.06714	10.1446	4.41614	6.33721	7.08747	9.79514	35.1208	50.6018	42.2376	44.2492	58.537	41.3548	53.1758	45.7961	42.6907		0.947006	1.18627	0.378803	0.586757	0.592555
79	0.480074	0.790847	0.826408	1.06529	2.8472	1.84299	1.39229	5.23675	1.88319	1.24386	1.52333	3.45174	10.9064	4.77291	7.14545	8.38159	10.8523	38.2022	49.758	43.0041	53.4815	54.6481	45.5912	56.0315	48.4457	41.664		0.959762	1.24309	0.396583	0.62657	0.619999
80	0.504812	0.852306	0.912991	1.13216	3.17382	1.91798	1.56469	5.68474	2.00263	1.33856	1.74017	3.74203	11.9593	5.38093	7.49101	8.92234	11.6988	44.8781	47.8451	43.8607	41.8128	52.3173	45.7493	58.1033	55.1741	41.5183		0.987592	1.27401	0.407019	0.669862	0.652468
81	0.605311	0.868154	0.967879	1.28947	3.30254	2.16845	1.7336	5.75934	2.1986	1.55811	1.96243	4.08836	12.6404	5.73229	8.35221	9.70082	12.7618	36.82	45.7972	49.23	47.2707	60.2362	48.2107	62.2597	49.9451	44.1877		0.9644	1.29682	0.43485	0.735959	0.670249
82	0.669089	0.954737	0.998802	1.40466	3.49967	2.31147	1.86154	6.32214	2.21561	1.65823	2.16188	4.42039	13.4061	6.55831	9.13996	10.9126	13.3713	44.9565	50.1554	48.5571	43.955	50.1059	48.9486	59.8639	50.3054	45.4721		0.966333	1.32465	0.438329	0.768041	0.688029
83	0.737892	1.08307	1.14878	1.46728	3.9581	2.59441	2.18546	7.34954	2.67442	1.94233	2.45912	5.10765	14.9843	7.3163	10.6633	12.8615	15.0922	43.6813	50.0982	49.7975	49.1771	51.6783	49.1102	63.0892	42.6253	46.6549		0.988365	1.39423	0.472344	0.835298	0.720498
84	0.986046	1.0533	1.2226	1.66132	4.29052	2.79	2.49121	7.74342	2.9651	2.17464	2.66283	5.54134	15.7829	7.98346	11.2508	13.989	17.152	45.5854	54.1707	50.7456	50.0789	57.113	48.2811	62.1572	50.4325	48.5061		1.01272	1.44757	0.528004	0.927293	0.731707
85	1.03359	1.24232	1.29373	1.85497	4.34309	2.89281	2.45912	7.72525	3.07912	2.25658	2.97901	5.96343	17.4346	8.65216	12.1893	14.8483	17.5919	46.0353	52.3126	49.2907	47.9885	62.4151	47.2796	57.5192	50.1473	43.8414		0.99339	1.46883	0.54076	0.941208	0.742144
86	1.07804	1.27749	1.35712	2.0293	4.75977	3.05129	2.55846	8.32206	3.41541	2.46183	3.25229	6.50188	18.0925	9.51451	13.5457	16.4478	19.1434	48.9192	50.3402	51.046	49.8523	57.6928	51.6111	60.5984	49.1628	47.464		0.972904	1.51405	0.560087	1.00692	0.747555
87	0.979475	1.49047	1.52217	2.13637	5.11847	3.39801	2.6922	9.2652	3.68173	2.71269	3.58394	7.05384	19.6038	10.288	15.1884	18.5752	21.0351	41.7263	55.6654	47.4597	53.7443	61.4147	48.1613	59.3386	51.5311	49.9459		1.02934	1.61996	0.601059	1.09157	0.774226
88	1.17352	1.57899	1.66982	2.30915	5.50655	3.54258	3.04008	9.88133	3.89084	2.96741	3.77063	7.60001	18.9591	10.7889	16.6062	19.7422	22.6617	43.9488	54.0126	53.1916	51.0463	54.6933	50.9439	62.3575	56.8409	52.9605		1.04016	1.64818	0.67566	1.19284	0.808241
89	1.23381	1.66866	1.80356	2.59093	6.05272	3.77334	3.10116	10.5763	4.1533	3.21364	4.22713	8.11178	21.8067	11.8345	18.2691	21.9396	23.749	46.0442	60.3699	50.3251	50.6888	57.2757	53.5318	62.4325	49.5497	49.0364		1.039	1.73128	0.752967	1.27556	0.815585
90	1.56739	1.75409	1.89131	2.90209	6.28928	4.21669	3.46875	11.2454	4.34966	3.36941	4.61057	9.02748	20.9153	12.6632	19.4287	23.4688	26.4489	50.8879	65.2379	57.341	49.932	66.0172	52.2693	65.5618	48.8721	51.2953		1.07418	1.78153	0.844962	1.36369	0.845348
91	1.63658	1.88048	2.03974	3.05168	6.78868	4.43547	3.7687	11.4584	4.88501	3.74126	4.86452	9.58834	23.2206	13.6698	20.3274	25.7242	29.5296	44.1355	64.6156	54.8695	51.7885	62.7834	48.3178	66.5011	53.466	50.2393		1.06103	1.8341	0.90642	1.48274	0.833366
92	1.78308	1.99528	2.16459	3.25461	7.38819	4.74392	4.11851	12.2106	5.1579	3.99869	5.30285	10.3923	23.8878	14.6365	22.6002	27.5931	31.2261	42.7966	59.4708	50.5338	55.2016	61.143	52.3335	59.4967	50.3966	45.0423		1.07881	1.87662	1.09543	1.61571	0.863129
93	1.9373	2.06061	2.20749	3.62645	8.0225	5.13934	3.9983	13.2233	5.66619	4.28743	5.76862	11.0753	26.5398	16.4458	25.0346	30.1504	32.6682	43.3911	64.1703	53.9202	55.7435	54.851	53.536	66.1123	49.3897	49.2351		1.09002	1.98369	1.18125	1.82637	0.865834
94	2.11627	2.21058	2.33737	3.83982	8.57292	5.45785	4.45827	13.6748	6.04615	4.66198	6.17062	11.9477	27.418	17.3828	27.3171	32.3613	34.1649	48.813	60.2246	55.6975	58.0627	58.5435	55.5912	67.065	48.8582	46.6244		1.09312	1.99528	1.4897	1.97402	0.872405
95	2.38298	2.35167	2.64814	4.00178	8.58761	5.58927	4.3686	14.7397	6.5154	5.12002	6.77747	12.9017	28.467	18.0909	28.9877	35.2437	34.4482	50.3691	48.5057	53.5975	50.9984	66.0802	57.2637	63.4448	56.9031	48.2045		1.10742	2.01732	1.6389	2.20517	0.875884
96	2.31765	2.72429	2.63229	4.29902	9.88559	6.33451	5.39562	15.8386	7.00321	5.65691	7.46009	13.8804	30.6312	19.4654	31.7247	37.7446	38.0704	50.0027	60.6382	56.6306	52.5817	61.935	54.5333	67.1331	56.2943	50.4368		1.15535	2.09656	2.08419	2.49005	0.925747
97	2.81164	2.82904	2.96432	4.60245	10.1639	6.78211	5.2008	16.7257	7.50918	6.00788	7.97573	14.8178	31.8098	20.9864	33.9291	41.1955	41.4491	50.5593	60.0019	54.6527	54.6287	64.805	52.1263	69.852	51.0788	54.7389		1.14994	2.16768	2.41893	2.76139	0.951645
98	3.03274	3.10347	3.1201	4.89235	11.2211	6.95451	5.68204	17.3167	8.03834	6.31402	8.74106	15.9457	34.4741	23.1155	36.7864	44.1081	45.3504	46.2669	61.6018	62.7923	55.0408	63.4305	51.8782	66.164	49.6146	49.9633		1.15805	2.279	2.5372	3.16146	0.96556
99	3.20977	3.27123	3.48266	5.32063	11.7317	7.45854	6.01214	18.0457	8.3611	6.66422	9.20645	16.5154	35.6175	23.8615	39.5277	45.7052	45.1231	48.1605	63.2133	46.0427	55.4501	63.897	54.3226	70.9818	56.5401	56.4164		1.18086	2.31495	2.83831	3.51784	0.984113
100	3.55263	3.61988	3.8375	5.56608	12.9091	8.31935	6.87333	19.821	8.61389	7.2703	10.1944	17.888	38.0561	26.1181	42.7776	50.3173	49.1732	52.7533	61.0251	54.8784	57.4307	60.383	53.9678	66.8038	58.6495	50.6424		1.21913	2.47497	3.44826	4.0242	1.02161
101	3.77527	3.93607	4.09532	6.16134	13.6972	8.90959	7.55363	21.1956	9.57211	7.96026	10.9149	19.3108	39.2343	27.9815	46.4079	52.6381	52.2516	45.7211	58.5795	57.1253	58.9942	60.8971	56.7427	64.047	49.5311	57.8482		1.22144	2.53411	3.73662	4.62989	1.02586
102	3.75053	4.10769	4.4575	6.62827	14.0799	9.46929	7.48637	22.1	10.3862	8.42024	11.9636	20.5195	41.9361	28.7789	48.898	56.0396	54.5151	52.4924	59.8709	62.1333	54.4873	54.788	54.3651	58.0666	52.8449	46.9673		1.24812	2.63964	4.28704	5.09528	1.06451
103	4.20084	4.25225	4.57694	6.8513	15.0025	10.024	8.18136	22.6126	11.0862	9.08314	12.7637	21.194	44.0053	30.7174	52.7997	60.1832	59.0982	49.9865	59.8207	58.9834	58.0016	58.5281	58.7596	67.8223	55.5116	51.5879		1.25121	2.74709	4.74353	5.62367	1.09196
104	4.49886	4.31912	4.44127	7.48406	15.9464	10.8407	8.73449	24.0791	11.4959	9.72788	13.6052	22.5523	46.2943	33.6172	57.0492	65.6766	62.3702	49.1701	59.5775	59.9119	59.5876	60.3626	51.8956	70.6192	50.5968	59.2014		1.28329	2.88856	5.48839	6.2831	1.11128
105	4.73619	4.87225	5.33957	8.10444	17.0562	11.6049	8.69429	25.1135	12.1909	10.218	14.6751	23.9554	48.3514	35.5069	59.7607	68.9455	64.7242	52.148	67.9726	60.5091	58.7878	56.2777	55.9286	64.519	53.5979	60.1013		1.31035	3.25152	6.18956	7.12767	1.1453
106	4.82084	5.4938	5.70871	8.63902	17.9031	12.5283	9.30772	26.6704	12.9319	11.1244	15.9773	25.4296	50.741	36.9897	63.6763	70.4955	67.6074	51.8685	68.6618	62.2736	52.1619	64.8699	51.3857	71.3343	57.0337	54.1927		1.33122	3.5762	6.81922	7.5919	1.19246
107	5.46867	5.83279	6.21545	9.28298	19.0221	13.3168	10.0889	27.9386	13.6002	12.042	17.1215	26.8556	53.8754	39.2269	67.5815	74.6577	69.2559	46.4957	61.216	60.792	57.4276	64.8409	56.8235	62.9655	57.5134	56.4829		1.33431	3.90012	7.37776	8.20571	1.20792
108	5.77094	6.04692	6.51347	9.96289	19.8071	14.1289	11.4116	28.6703	14.9395	13.0196	17.8799	28.3128	55.4733	41.2176	70.93	76.2282	72.2593	57.2807	71.0618	64.97	57.4353	69.7731	59.5478	69.8655	49.9911	54.1881		1.35596	4.30791	8.28341	8.94592	1.25662
109	6.53473	6.31054	7.31089	10.6757	20.8283	14.7957	11.7062	29.9699	15.8069	14.0729	18.9432	29.518	57.2286	43.0424	76.011	82.2821	76.2707	48.6754	60.5771	61.1542	53.1077	58.4075	56.423	65.9947	58.0368	53.5982		1.39345	4.47605	8.55978	9.39972	1.31808
110	6.69901	6.9174	7.675	11.3838	21.741	15.7671	11.7413	30.7487	16.7044	14.7582	20.458	31.8094	59.5319	45.0868	79.2745	84.9747	76.5042	54.1657	59.7897	59.8782	56.4972	62.9891	51.5171	69.4616	57.4786	50.8164		1.40234	4.94453	9.3742	9.81176	1.39075
111	7.29117	6.77013	8.12841	12.0293	22.3667	16.2572	12.3436	31.5222	16.9835	15.5541	21.7255	33.5673	61.9535	47.6889	79.8133	85.7307	76.0833	49.5137	65.3117	64.7404	60.0197	67.1296	51.0985	59.806	55.4524	51.1051		1.42437	5.12388	10.0348	9.99768	1.43481
112	7.81106	7.42569	8.58645	12.6698	23.5352	17.6603	12.9291	33.3172	18.3545	16.7454	23.8661	35.1026	65.1799	53.4351	86.4223	91.2817	79.1462	50.8423	69.3765	55.3314	51.2752	60.1078	58.6081	62.8974	50.7105	60.9957		1.43906	5.44857	10.3622	10.5048	1.54149
113	8.10792	7.40211	8.45928	13.8607	24.8595	18.5722	13.6214	33.5882	18.9668	17.7148	24.8378	37.4759	67.8192	55.5788	89.8257	92.9056	80.8461	53.6639	62.4607	59.6602	59.7518	63.1201	58.3947	61.044	59.9007	58.0596		1.38688	5.2785	10.8925	11.4391	1.63233
114	9.04874	7.91929	9.35835	14.6639	25.372	19.6081	14.7153	35.5912	20.1546	18.9169	26.285	39.6417	69.736	57.6186	91.7421	95.3658	83.0841	52.279	57.7148	67.5382	57.8115	60.8086	54.2414	66.4555	54.0107	53.7714		1.44061	5.68165	11.5438	11.7498	1.7193
115	9.42484	8.89335	9.76228	16.0083	26.3148	19.7163	15.8127	36.3592	21.3436	20.177	28.0948	40.1716	71.2906	57.5053	95.217	98.0264	84.0455	48.8304	69.5052	62.5504	58.3089	65.8243	53.5611	68.508	53.3253	53.8847		1.45414	6.22821	11.9516	12.4042	1.81284
116	9.47393	9.77349	10.6069	16.7779	26.767	20.9373	15.6697	37.4729	22.0401	21.2195	29.811	42.7374	73.0219	61.7224	97.7732	99.2424	83.8916	50.1751	66.1822	62.3776	53.3957	57.7821	54.4254	74.7404	47.0334	54.3628		1.49086	6.64103	12.2608	12.8584	1.91566
117	10.5373	9.97333	10.9025	17.6576	28.0244	22.3246	16.6066	38.2807	22.9319	22.8631	31.5396	44.8734	74.9059	66.0396	96.6445	99.9872	86.8161	54.9542	60.4039	64.2781	56.9692	57.8652	51.9852	66.8273	54.5201	53.8912		1.5098	7.11453	12.41	13.0664	2.05829
118	11.5032	11.1994	11.7429	18.3402	29.5323	24.1521	17.7125	39.4364	24.3802	24.7033	33.8174	47.3059	76.4269	67.5904	99.9598	99.9915	87.3998	53.8591	71.7877	67.1025	54.1293	54.3064	55.3055	69.9826	58.0975	61.589		1.56159	7.79174	12.9809	13.8642	2.18469
119	11.2187	11.6899	12.7842	19.644	30.1113	24.391	18.7561	41.6431	25.5154	26.0156	35.6878	49.8295	78.1601	72.8024	99.9849	99.9849	90.501	55.1969	67.164	64.9086	55.2124	60.9884	57.4667	68.7913	59.84	58.0395		1.58285	8.24243	13.1085	14.173	2.40076
120	12.6837	12.1182	13.3029	21.1047	31.2462	25.4799	19.3584	42.1804	26.316	27.704	38.2788	52.4657	79.712	73.6489	99.9946	99.9946	90.3533	50.2439	64.8409	70.9478	66.309	68.847	59.2841	69.2304	57.2131	51.3042		1.6389	8.53388	13.6933	14.7551	2.54725
121	13.2276	13.0629	14.0029	21.4008	31.6374	26.7384	20.3865	42.7398	27.2123	28.4384	40.47	54.9507	80.5238	74.4954	99.9853	99.9853	89.3939	50.0406	67.9394	67.7392	57.7972	65.5421	53.9237	66.3879	50.1968	48.2927		1.64199	8.79866	13.6898	15.1154	2.6895
122	13.4649	13.5584	14.7501	22.6953	32.5117	27.1872	21.0034	43.3257	28.4102	29.9582	42.3849	57.2	81.4128	79.237	99.9954	99.9954	88.6893	53.3969	62.4529	67.5703	59.3008	65.834	57.7191	68.6808	57.4624	54.1119		1.69456	9.16122	14.1892	15.5978	2.89707
123	14.7018	13.8321	15.1942	23.4954	33.8916	27.7477	22.088	44.3821	28.7318	31.4375	43.9863	59.2938	83.0617	82.3756	99.9869	99.9869	89.4094	51.6138	63.008	67.5776	63.0791	61.6478	60.0932	74.8278	57.3526	57.4365		1.75177	9.43373	14.3798	15.8135	3.15102
124	14.9353	14.1676	16.246	24.5843	33.9376	28.7936	22.9384	45.7679	29.4847	32.5067	47.1744	61.8221	83.3265	82.0691	99.9791	99.9791	89.4681	51.177	63.4475	53.2875	54.6979	62.6369	55.3593	64.5039	55.6356	55.3786		1.76607	9.52534	14.8324	16.3786	3.54605
125	14.9793	13.5627	15.66	23.311	32.5051	27.6684	21.7355	42.4626	28.2996	31.8685	46.6758	59.3545	80.5953	78.4079	99.8987	99.6073	82.761	48.5837	62.8383	61.6679	59.6946	60.6594	55.0976	63.4714	58.852	44.0346		1.73708	9.43334	14.2387	15.8614	3.68173
126	16.566	15.9959	18.1056	26.2823	36.1281	31.1785	25.1714	45.8915	31.9427	36.5243	53.0868	68.4056	87.055	89.6061	99.9841	99.9841	90.3123	43.7811	69.6359	67.7705	62.9894	62.8951	54.0551	68.6943	58.426	58.4036		1.90909	11.1785	15.3295	17.8404	4.35584
127	18.4666	17.3348	18.9235	27.6197	38.1551	32.4232	26.5023	48.4821	33.3822	38.8191	55.7215	71.3328	89.3162	90.3792	99.9845	99.9845	93.1526	51.2017	70.6471	68.2428	61.8457	63.7142	58.4434	65.2553	56.2506	57.9838		1.94078	11.9234	15.4428	17.9417	4.96463
128	17.956	17.6916	19.9041	28.513	38.1531	33.2063	25.6762	48.3611	33.9871	40.1272	57.4261	73.742	90.9903	96.3565	99.9841	99.9841	93.9979	47.7117	61.0259	61.8596	63.633	70.3042	58.6375	64.5762	59.7975	53.0126		2.01925	12.078	16.1954	18.4771	5.38866
129	19.6726	18.4241	20.8508	29.8728	39.5416	33.6779	26.982	49.4697	35.2414	42.0285	60.0522	76.1316	92.4004	98.2629	99.9849	99.9849	94.3477	47.4334	67.7094	65.4404	59.9374	67.1428	61.9845	66.8358	55.1324	55.7423		2.12593	13.0555	16.4369	19.2977	6.1567
130	19.2907	19.5381	22.1186	30.4403	39.9099	34.3419	27.7059	49.8029	35.2912	44.0826	62.0846	78.1829	93.0416	98.7453	99.9907	99.9907	91.6853	57.3345	70.0425	66.4192	66.488	57.692	62.6396	68.4724	51.7923	56.6646		2.20556	13.1224	16.2421	19.2571	6.69901
131	21.2578	20.2215	23.1004	32.6582	41.1608	35.1529	28.4647	51.9972	37.6503	46.3442	65.0102	80.6011	94.599	99.901	99.9946	99.9946	92.8201	46.8196	70.9667	64.1966	56.4427	63.5712	63.2214	68.5072	62.4417	51.7007		2.35089	13.1997	17.0272	20.792	7.26373
132	21.5778	20.7236	24.2047	33.2334	42.4232	36.7114	29.8245	51.8615	39.1748	49.8261	66.8737	82.674	94.8216	99.9919	99.9919	99.9919	94.1015	51.4089	65.11	63.3458	64.4973	66.8478	59.1751	75.3983	54.7806	59.1771		2.47343	13.6558	17.1822	20.3266	7.83812
133	22.0614	21.9528	25.2062	33.6636	42.6234	36.5815	30.3065	51.0351	38.9877	50.4836	68.4929	83.9399	93.4707	99.8724	99.9795	99.9795	93.0598	57.973	70.3846	61.17	60.0317	68.9142	61.2748	67.5285	51.7769	50.6529		2.5805	13.4873	17.2695	20.7476	8.34448
134	22.577	22.9237	25.8997	34.7211	42.9036	37.7245	31.5763	51.4433	40.2114	52.7587	71.8465	85.1757	93.0389	99.9861	99.9861	99.9861	96.5494	48.1211	63.5998	61.761	64.5	65.791	62.3807	68.1373	47.6279	57.3959		2.68641	13.9732	17.3186	20.8805	8.86746
135	25.1695	23.3679	26.9089	35.9283	43.8553	38.2347	31.0467	53.4073	40.3742	56.2479	72.6895	86.8845	95.5077	99.9888	99.9888	99.9888	98.0441	43.1421	70.3641	62.5782	59.961	61.276	62.3343	68.3982	47.1045	54.9766		2.88122	14.677	18.06	21.211	9.34521
136	24.6898	24.2816	27.3824	36.2131	44.8208	39.5953	31.1376	53.541	41.5129	58.1613	75.6507	88.467	96.2027	99.9757	99.9757	99.9757	94.8982	56.5977	73.8155	66.8347	54.9159	63.0111	59.3209	66.6851	65.2255	60.1647		3.0281	15.3202	17.8064	20.7758	9.59916
137	23.8843	21.55	25.9371	34.0335	40.5361	35.51	28.7874	48.6147	39.4345	52.073	70.1307	83.0297	90.7889	97.823	99.961	99.961	85.4254	44.1436	58.0724	58.7774	53.1587	51.6312	51.0819	65.4246	50.9118	46.4076		2.89088	14.4239	16.3712	19.2296	9.25438
138	24.8425	24.4416	28.7244	38.421	45.5525	40.6772	33.5008	53.7818	42.8978	64.0118	77.8211	91.0514	98.5327	99.9838	99.9838	99.9838	94.4792	49.8991	64.2368	67.3082	58.8489	61.8148	57.2796	69.6711	61.3262	51.1078		3.33617	15.6747	18.4717	21.5052	9.69464
139	27.2278	26.229	28.8504	38.0882	44.1865	39.3866	33.9245	53.1529	41.5063	60.4059	76.8219	89.8562	96.1227	99.983	99.983	99.983	91.257	51.8163	66.5459	63.4877	58.3804	59.7039	59.8152	65.7141	61.87	50.613		3.3122	15.6426	17.4037	20.8233	9.21611
140	28.7256	27.1014	31.3861	40.1917	46.4509	41.9528	36.953	54.9565	44.7416	66.2147	79.772	91.4715	98.2486	100	100	100	96.1196	46.1579	59.3321	61.7572	56.6921	62.0877	59.4399	69.5064	49.6618	61.3486		3.6137	16.2475	18.7132	21.4634	10.082
141	25.8173	27.3376	30.8144	39.3243	45.4037	41.8476	34.311	53.9508	44.9206	67.4902	78.995	92.8271	96.3314	99.9849	99.9849	99.9849	94.1811	45.8444	66.3109	67.394	55.9634	57.3952	57.837	69.1357	52.9925	57.9073		3.65428	15.9719	19.0221	22.1704	11.0425
142	28.2316	26.8698	32.4209	41.1252	46.0883	42.5067	37.1304	55.2534	44.9797	70.1075	81.7352	94.9828	98.0318	99.9822	99.9822	99.9822	94.8947	56.3894	65.0613	62.2106	60.385	70.191	52.4158	68.1354	50.1674	56.3662		3.92718	16.0929	19.6962	22.9214	12.0096
143	29.0368	29.6869	33.8785	42.1916	47.4288	43.938	36.5819	56.0806	46.5888	73.388	83.3327	95.3941	99.9513	99.9776	99.9776	99.9776	95.2418	53.3311	72.877	68.8709	62.1994	57.6928	57.3043	71.0386	51.6609	48.0975		4.14209	16.6163	20.1376	23.778	12.7057
144	29.4303	28.9834	34.1135	42.6493	47.6305	43.6531	38.9699	56.3909	47.6418	75.7338	84.9507	97.4616	99.1369	99.9946	99.9946	99.9946	95.1958	58.1508	61.0185	59.2482	58.6792	66.0311	60.7448	70.068	58.5942	57.3233		4.42039	17.0809	19.9293	23.8711	12.9357
145	30.3521	30.9203	34.8348	43.0382	48.5946	44.5367	38.9448	56.7044	48.4241	78.1489	86.8826	96.1969	98.8678	99.9923	99.9923	99.9923	96.2719	52.4468	70.9822	67.387	58.3178	61.2056	60.4975	72.2512	55.5553	59.869		4.69792	17.6997	20.0862	24.9561	13.1425
146	30.0599	30.9111	35.4857	42.9728	48.7047	44.0787	38.9413	55.2978	48.2861	76.0581	85.4845	95.6237	97.5726	99.9973	99.9973	99.9973	94.2206	52.5666	72.1688	61.9157	61.8944	64.6376	59.5655	67.6827	59.9621	54.7099		4.8278	17.0859	19.9296	23.3423	13.3242
147	24.0601	25.8212	29.8632	37.3024	41.2323	36.0346	31.7154	47.3623	40.988	64.725	73.2017	82.3393	86.4188	94.703	92.4614	97.6626	79.5025	45.9975	60.7982	55.0779	53.8232	54.2747	57.2858	61.4986	43.49	48.5231		4.59743	15.3701	18.0368	22.5411	11.3003
148	31.1163	32.8913	36.9383	45.4687	49.3727	45.4903	42.2991	58.1562	50.2273	82.1352	87.5807	98.8377	98.6456	99.9876	99.9876	99.9876	98.5923	65.6643	73.463	65.5781	55.471	61.9118	58.3599	69.2099	57.1091	53.7973		5.6859	17.7983	21.0483	24.4703	13.0911
149	31.2346	32.6041	37.7589	45.1819	48.7005	45.3028	41.9323	56.6778	48.8709	81.6625	87.7477	98.7322	99.8504	99.9791	99.9791	99.9791	97.4021	46.6735	61.1171	67.3805	62.3756	70.9826	53.0981	69.3893	56.1911	58.479		6.07476	18.1899	20.7077	25.3833	13.3798
150	31.3544	33.5928	37.8961	45.9851	49.4677	46.222	42.9732	57.1408	49.6962	83.2728	88.2985	97.5332	99.9065	99.9849	99.9849	99.9849	96.1977	51.3436	69.5037	71.6826	58.7619	69.569	52.8283	71.8905	56.3465	60.2833		6.2371	18.2981	20.368	25.1958	13.8959
151	32.4301	34.7741	39.3228	46.3349	50.0386	46.7666	44.4444	58.317	50.9787	85.1784	89.4832	98.8663	99.9865	99.9865	99.9865	99.9865	96.7554	55.1633	72.7977	65.6673	57.1509	63.1553	60.8164	70.3614	54.18	58.9475		6.57184	18.4782	21.3351	24.9739	14.989
152	33.0842	35.2646	40.7785	47.1203	49.8558	46.5081	43.5155	58.532	51.078	85.7597	88.0306	99.7866	99.7182	99.9629	99.9629	99.9629	97.009	51.4105	72.3911	65.8513	51.6184	61.5651	58.2332	61.2238	56.1432	60.4897		6.92204	18.1771	22.0115	26.2143	15.585
153	34.3845	36.7779	41.4855	48.1431	50.6088	47.3024	44.0903	58.8667	51.9961	89.574	90.7375	99.9714	99.9714	99.9714	99.9714	99.9714	97.6081	58.8385	64.5897	70.9617	54.1703	69.0901	65.2715	74.4552	56.4439	59.4905		7.5861	18.8222	22.1982	26.2205	15.936
154	33.6056	36.6391	41.3289	47.7674	50.6846	47.0585	44.5684	58.9049	52.2102	85.992	91.2856	99.9772	99.9772	99.9772	99.9772	99.9772	98.8489	56.5351	60.8044	66.5749	53.1135	57.5764	60.5566	69.3189	58.5269	57.9351		7.66959	19.1747	22.3772	27.033	15.7671
155	33.5862	36.4675	41.1546	47.7075	50.2238	45.6708	43.6891	56.9282	50.8117	85.3256	88.828	99.8326	99.9722	99.9757	99.9757	99.9757	96.8107	51.9458	72.8074	65.4161	59.2273	55.6758	63.7529	70.0344	48.7411	55.89		8.10715	18.4129	21.9191	27.2533	15.3972
156	34.7088	37.8246	42.1174	48.7979	51.2083	47.6271	46.2332	58.743	51.8457	88.8682	92.1785	99.9161	99.9679	99.9679	99.9679	99.9679	99.0352	56.0071	72.342	69.4739	62.3779	59.174	60.2895	65.5916	45.9321	60.0077		8.72405	19.0209	23.1614	27.6402	16.04
157	34.633	38.0047	42.7115	49.2215	51.9651	48.1296	45.4946	57.9881	52.3319	89.772	92.1047	99.9648	99.9656	99.9656	99.9656	99.9656	98.995	55.0458	71.5048	63.9542	56.3933	64.6829	64.0404	66.1602	46.8397	55.8359		9.02787	19.1465	23.1831	26.3612	16.1505
158	33.6489	37.0171	41.1461	46.457	48.5173	45.0864	43.4579	55.8181	50.034	83.9148	88.2989	96.6414	99.9606	99.9606	99.9606	99.9606	93.1932	50.5013	60.458	61.3962	56.8215	59.5891	58.1578	68.646	45.3411	52.4649		9.15427	18.593	22.4267	25.1606	15.3774
159	36.4999	39.908	45.0257	49.1295	52.3702	48.426	45.9259	59.1245	53.778	90.9922	93.03	99.9675	99.9675	99.9675	99.9675	99.9675	97.5498	54.7826	69.8257	63.65	60.7019	59.312	65.0412	64.449	58.8528	55.9267		10.1554	19.1624	23.9109	26.4775	17.3422
160	36.9394	39.9861	44.8545	50.8195	52.8116	49.0762	46.4052	58.7295	53.6825	91.7572	93.117	99.9637	99.9637	99.9637	99.9637	99.9637	96.8849	55.0837	64.0914	63.2963	61.7363	62.5569	55.5842	69.041	58.37	60.3471		10.332	19.1059	23.9453	25.7505	17.7655
161	37.6163	39.9795	44.674	50.6386	51.635	48.9765	47.8285	59.232	53.1866	95.5603	93.0126	99.9668	99.9668	99.9668	99.9668	99.9668	96.8548	58.1698	68.6042	61.5021	60.6498	61.5059	57.1397	64.5139	50.6289	56.8246		10.7217	19.6127	24.0497	27.462	17.9317
162	37.9734	40.8372	45.1084	51.5883	52.5024	49.2289	47.3735	59.5277	55.2449	95.4312	94.0339	99.9625	99.9625	99.9625	99.9625	99.9625	97.4427	56.6066	72.8402	63.5422	59.5849	62.3586	58.9367	64.5592	51.5991	52.2357		10.9462	19.5953	24.1185	29.8276	18.3773
163	38.3016	41.5581	45.7539	50.6587	52.1812	49.4732	48.3885	59.6807	53.5665	94.667	93.0022	99.9675	99.9675	99.9675	99.9675	99.9675	97.7268	59.0298	68.031	60.8488	60.9435	61.3328	60.8071	68.1265	45.1908	52.1557		11.1689	19.8036	24.7864	27.4064	18.8226
164	38.1481	40.9288	45.5727	51.0077	52.7567	49.4102	49.528	59.0746	54.6438	94.8351	94.2256	99.9745	99.9745	99.9745	99.9745	99.9745	96.5792	48.8833	67.0171	61.4572	59.2296	60.1697	60.7912	64.6334	52.7846	56.4064		11.2705	19.6185	24.3002	29.3514	18.6978
165	37.9978	42.4189	45.987	51.5566	52.1043	49.8233	49.8864	59.2072	54.1981	92.9701	92.9612	99.9687	99.9687	99.9687	99.9687	99.9687	97.8141	50.3	69.5033	59.4592	58.1848	63.4092	61.6184	70.6459	51.7583	51.9296		11.5813	19.9459	24.6461	28.7337	18.8976
166	38.4168	42.003	46.6147	50.7649	51.1812	49.2606	46.9445	58.9135	54.7292	92.5739	93.444	99.9683	99.9683	99.9683	99.9683	99.9683	98.2192	53.6338	58.9003	65.127	58.3824	68.6483	53.1499	70.2424	58.8756	61.2991		11.8387	20.0715	24.7412	28.4009	18.6572
167	39.9115	42.1302	47.9993	52.0908	53.4316	50.1071	48.4504	60.9083	56.3167	97.0218	94.7822	99.9822	99.9822	99.9822	99.9822	99.9822	99.5172	49.4592	62.7718	64.1061	57.7539	69.5338	58.324	76.7728	53.8673	51.6227		12.3861	20.705	25.4764	29.0039	19.2366
168	39.264	42.4669	47.5471	51.8283	52.5024	49.4488	48.9672	59.1987	55.2603	93.2604	93.8843	99.9695	99.9695	99.9695	99.9695	99.9695	98.2884	61.7464	64.0713	66.0461	61.3641	70.489	66.941	64.1684	51.8372	56.3299		12.502	20.3935	21.6795	29.5686	19.3089
169	39.4809	42.3733	47.4485	51.5848	52.3439	50.0591	49.2737	58.5157	54.8777	94.2921	92.153	99.9811	99.9811	99.9811	99.9811	99.9811	99.8002	51.2953	65.2715	69.5559	62.1688	58.7704	63.6782	62.8352	58.9455	54.57		12.4135	20.5512	21.4232	29.1512	19.3452
170	40.1538	42.7765	48.3109	53.0598	53.7413	50.0182	50.1252	58.7612	54.1197	95.0976	93.8916	99.9652	99.9652	99.9652	99.9652	99.9652	99.9579	50.7251	73.4204	66.3388	58.874	69.6861	59.3004	77.3762	50.8063	53.5766		12.7548	20.8662	22.2558	30.2373	19.552
171	39.557	43.5186	48.7047	51.7239	52.7054	50.0444	48.3518	60.0854	55.1138	95.9051	95.1946	99.9787	99.9787	99.9787	99.9787	99.9787	99.37	48.5126	62.8491	66.1466	62.0494	71.85	62.2334	68.7503	59.409	57.268		12.8862	21.3424	21.0788	28.6727	19.8044
172	41.8175	44.4849	49.7712	53.0022	53.5747	50.8334	50.8013	61.0788	56.1192	96.1123	94.8873	99.9714	99.9714	99.9714	99.9714	99.9714	99.9714	61.562	75.4911	75.0272	60.9891	71.0216	61.7831	68.84	59.9169	62.3946		13.0942	21.8704	22.1592	31.4271	20.4832
173	41.0858	44.4204	49.5849	53.1758	53.9867	50.4217	48.6781	59.5284	56.568	95.8413	96.3685	99.9633	99.9633	99.9633	99.9633	99.9633	99.9138	62.9709	67.3016	64.5727	63.0076	58.4755	61.5059	73.4483	54.672	52.7119		13.4699	21.5272	22.1955	29.6529	20.3943
174	40.8929	46.0465	49.4554	52.5608	53.2152	49.9239	50.6907	60.4878	55.4312	96.2097	94.9132	99.9722	99.9722	99.9722	99.9722	99.9722	99.9722	57.7995	66.44	67.3897	58.2996	59.7921	57.1675	73.5097	60.6285	54.8313		13.611	21.6335	22.3231	31.7947	20.6919
175	42.1016	45.8169	49.6324	53.6203	54.3172	51.0645	50.5837	60.4062	56.1389	98.8729	96.224	99.966	99.966	99.966	99.966	99.966	99.9385	56.9928	68.6541	65.2337	67.5297	62.4854	61.5929	64.8974	62.4197	54.4134		14.0269	22.2508	22.8588	33.4506	21.4692
176	43.1294	45.5421	50.7932	54.2252	54.6183	51.0603	51.2752	60.1882	55.4806	98.4086	97.0751	99.9722	99.9722	99.9722	99.9722	99.9722	99.9722	53.1707	67.4636	61.8542	56.6569	65.1946	60.0456	74.1286	61.2354	53.9732		14.4529	22.359	21.5048	32.1337	21.882
177	42.2809	46.1644	49.9401	54.212	54.3276	50.5686	50.2628	59.9289	57.4021	98.0024	97.7113	99.9679	99.9679	99.9679	99.9679	99.9679	99.9459	51.8642	65.9646	68.8883	61.3096	50.5717	59.2482	68.0611	54.9836	54.9418		14.4614	22.381	22.739	32.7981	22.3517
178	41.5102	45.9518	50.5145	53.4498	54.5835	50.8225	51.2323	60.4252	55.1498	95.2294	96.8436	99.9726	99.9726	99.9726	99.9726	99.9726	99.9726	54.9097	69.7093	68.8937	57.8741	63.9276	61.2238	70.0839	50.1782	56.5394		14.7288	22.7073	22.1978	33.6964	22.1024
179	42.9744	46.0844	50.4001	53.0351	54.4768	51.3343	52.5098	60.1608	55.3573	97.3824	96.6445	99.9714	99.9714	99.9714	99.9714	99.9714	99.9714	55.5429	73.1584	65.907	63.0706	65.2054	56.9711	65.4861	53.2739	59.6316		14.9898	22.4591	22.9025	34.0265	21.5995
180	41.6984	46.8818	51.2531	54.1827	54.8599	51.2663	51.8287	60.8983	56.8076	97.4914	96.0697	99.9668	99.9668	99.9668	99.9668	99.9668	99.9668	56.314	62.8437	66.7469	61.2945	62.5314	60.9215	63.7606	55.4814	60.6467		15.171	22.6184	22.9187	33.9423	21.1743
181	41.7726	46.4795	51.7684	54.4679	53.8843	50.8113	51.0583	60.1964	56.5564	98.8802	96.2638	99.9664	99.9664	99.9664	99.9664	99.9664	99.9347	54.5085	68.3959	63.7467	57.7747	58.0774	58.2103	69.6332	54.9055	55.0937		15.3952	23.0451	23.2059	34.386	21.5801
182	42.7687	47.6874	50.9973	54.0142	54.8514	51.6961	50.1245	60.9107	56.9978	99.9706	95.791	99.9706	99.9706	99.9706	99.9706	99.9706	99.9706	50.9258	57.1648	67.0303	64.5282	62.1974	62.0417	69.4391	61.7746	65.1324		15.3879	23.2148	22.802	34.9905	22.6064
183	41.7158	45.9866	50.2358	53.2581	53.2357	50.6757	48.9892	59.3127	54.2221	96.0914	94.6206	99.9613	99.9613	99.9613	99.9613	99.9613	99.9412	55.3504	66.5023	64.5789	58.5926	65.0559	56.481	68.8794	48.8914	55.7539		15.217	23.1607	22.7084	35.8026	22.3223
184	38.2003	43.6473	47.2908	50.0908	50.9354	46.3237	46.1799	56.1366	51.5829	86.4713	90.8504	99.9617	99.9254	99.9617	99.9617	99.9617	96.0415	48.7739	57.5494	65.626	59.4206	59.5748	53.4061	61.3598	49.5934	55.1618		14.9268	22.1615	19.8094	33.1359	20.9087
185	43.2349	47.7577	51.7282	53.8762	56.1501	51.9918	50.1299	60.5446	55.8417	96.5927	98.76	99.9567	99.9567	99.9567	99.9567	99.9567	99.9567	55.1834	63.7822	62.8924	60.4913	55.4698	60.3425	68.7971	61.4027	61.545		16.7512	24.6071	22.2964	33.3485	23.6802
186	36.4887	41.545	47.3275	48.7159	49.3688	45.8382	44.3636	54.2294	49.2907	85.0968	87.7496	99.1991	98.2954	99.9486	99.9486	99.9486	91.7116	47.6506	60.5249	57.1598	56.3341	62.5047	58.4686	64.1684	57.37	44.4301		15.2623	21.7908	25.4509	33.0853	22.0278
187	42.9512	46.8757	51.5948	54.6515	54.7571	52.1074	52.4062	60.9111	56.8528	98.3796	96.2904	99.9656	99.9656	99.9656	99.9656	99.9656	99.8531	54.7505	62.9203	74.9051	62.2933	64.5251	57.9665	72.4989	56.9761	55.7988		17.1045	25.0068	23.0845	34.7636	24.1529
188	45.1629	47.6986	51.2122	53.8495	54.7528	51.7811	53.1127	60.2451	57.0682	99.9722	96.4934	99.9722	99.9722	99.9722	99.9722	99.9722	98.8903	55.9916	58.9757	65.6836	59.0855	66.1439	56.1296	70.942	50.1268	57.7774		17.0627	24.8189	24.9925	35.9344	24.3222
189	42.7583	46.5258	51.8175	53.7034	53.3481	50.937	52.2419	59.4055	55.8401	95.0582	94.1444	99.9641	99.9641	99.9641	99.9641	99.9641	99.9641	50.4662	64.5371	66.2584	60.0781	62.8526	58.5563	73.3791	59.7893	60.0642		16.8586	24.6032	25.355	37.3538	23.4548
190	42.8878	47.7914	51.0603	54.122	54.6639	48.8392	52.1379	59.9026	56.2584	96.9939	95.5236	99.9764	99.9764	99.9764	99.9764	99.9764	99.9285	62.0386	69.1152	66.1741	59.9706	67.985	58.065	70.7731	57.9058	57.8679		17.0995	25.5966	25.2128	37.2745	23.8043
191	43.0146	48.1334	51.2875	54.2534	54.1769	51.6857	51.0293	59.6575	56.6936	97.2347	96.4242	99.9729	99.9729	99.9729	99.9729	99.9729	99.8191	58.9181	61.1693	67.7821	63.667	66.2325	65.2333	74.0095	56.3693	57.6313		17.1659	25.3809	29.1315	38.2123	23.3164
192	45.5719	48.1964	51.6799	53.9504	54.907	50.9292	53.4823	60.7499	57.0635	99.7797	97.2498	99.9741	99.9741	99.9741	99.9741	99.9741	98.3692	57.6653	62.037	68.0395	62.9771	69.5342	57.9483	70.0483	52.797	60.6703		17.5188	25.7744	27.0987	38.4454	23.8124
193	43.9569	49.0147	52.5372	54.2074	54.4861	51.2137	52.1994	62.3834	56.8123	99.8806	97.8404	99.9702	99.9702	99.9702	99.9702	99.9702	97.7755	57.9591	59.385	64.672	62.1487	61.3038	58.9185	70.4093	54.9511	58.4628		17.4191	25.6434	25.747	38.0128	23.6002
194	44.0663	48.4353	51.4	54.6121	55.0644	50.7545	53.3489	59.8624	57.2069	97.7137	97.5131	99.9675	99.9675	99.9675	99.9675	99.9675	98.3766	52.6551	66.5927	63.8731	63.834	58.2734	64.5228	67.3302	57.1246	53.2469		17.5223	25.6867	29.7634	39.1562	23.8816
195	44.2592	49.3093	53.4599	55.4633	55.4466	51.5643	53.9109	61.9079	57.2703	98.5203	97.8215	99.9784	99.9784	99.9784	99.9784	99.9784	99.7182	55.4119	65.1521	61.6833	56.4052	58.4141	60.3108	73.9902	51.63	59.9436		17.813	26.1393	25.5885	38.2015	24.0485
196	44.425	49.31	52.6524	55.4768	55.3485	51.2578	54.8286	60.2327	57.5324	99.8063	99.0159	99.9722	99.9722	99.9722	99.9722	99.9722	95.5355	54.2217	65.3415	63.3346	59.1643	57.3294	60.5249	64.6952	53.8383	57.7662		17.7148	25.747	27.3209	39.7889	24.5657
197	45.6531	49.804	52.7622	55.9549	56.0172	52.5863	54.6678	61.2443	57.6027	99.9698	97.3596	99.9698	99.9698	99.9698	99.9698	99.9698	99.0082	53.8375	63.8804	59.542	63.0575	67.263	61.528	68.9185	53.5449	54.5248		18.1481	26.6832	26.8277	40.1082	25.8409
198	43.8108	48.8814	53.1224	55.1494	56.2417	52.2751	54.1409	60.1681	57.2745	98.4643	98.9011	99.9729	99.9729	99.9729	99.9729	99.9729	97.8107	55.7246	67.7249	72.3578	65.2514	61.3942	62.7958	71.3486	57.6878	59.2088		18.007	26.5521	27.9015	40.2261	26.0759
199	45.3767	49.9041	54.0354	56.4393	56.5892	53.2179	51.8152	61.4936	57.1884	98.1995	98.8489	99.9606	99.9606	99.9606	99.9606	99.9606	97.6789	56.8184	66.7121	68.324	64.9264	67.7322	62.0073	70.424	50.3761	57.1582		18.46	27.3039	28.6576	38.8485	26.2394
200	44.4745	49.46	52.7734	55.2866	55.8216	52.7038	51.4916	60.8009	56.5653	98.518	96.9897	99.9683	99.9683	99.9683	99.9683	99.9683	99.9683	57.7836	65.4463	64.6631	58.777	69.4558	59.4905	70.4696	54.0211	61.6033		18.1261	26.9649	26.8208	40.3931	26.6959
201	46.0187	49.0917	53.0822	56.1412	55.8768	52.1654	52.0977	61.0421	58.317	99.9598	98.7225	99.9598	99.9598	99.9598	99.9598	99.9598	99.3676	52.1928	61.1975	66.2866	58.6506	68.0824	60.7723	69.3568	46.5413	57.3352		18.685	27.3669	31.2017	40.8318	26.9228
202	45.0273	50.1735	52.9516	55.9167	55.6326	52.4216	52.778	60.2454	58.2088	99.9691	98.7024	99.9691	99.9691	99.9691	99.9691	99.9691	99.9691	57.0303	67.3627	70.4294	58.7998	68.7121	60.4557	71.2156	48.9803	54.088		19.0024	27.8084	30.3266	41.0297	27.0983
203	44.5897	50.0267	53.0637	55.8931	54.7192	51.7328	53.3354	61.9466	58.2938	99.6815	97.7013	99.9625	99.9625	99.9625	99.9625	99.9625	99.9432	60.7128	69.3205	66.5742	58.7121	64.8781	59.467	68.2057	54.6821	59.7298		18.973	27.1659	31.9462	41.6238	27.4226
204	45.3813	49.6749	52.2833	56.026	54.9291	51.993	52.6679	60.5613	57.9691	98.239	99.1411	99.9749	99.9749	99.9749	99.9749	99.9749	99.9749	53.3393	64.4668	56.0601	55.8196	53.8332	58.1358	67.2943	48.1187	51.5515		19.1164	27.5884	27.4547	41.3509	27.0948
205	46.3353	49.4071	53.8479	56.9437	55.7992	52.9647	54.398	61.2326	58.2761	99.9351	99.0592	99.9718	99.9718	99.9718	99.9718	99.9718	99.9718	57.2231	67.9266	70.0804	63.1147	59.3638	66.0709	71.3838	66.4431	56.0833		19.3986	28.1458	25.9329	41.6934	27.5598
206	46.3681	49.8925	54.5599	56.9356	56.3299	53.0973	53.2237	61.579	57.663	99.4043	97.1791	99.9679	99.9679	99.9679	99.9679	99.9679	99.9192	52.02	65.8954	68.5497	53.2337	55.6496	53.9009	67.7461	65.9004	58.3035		19.0449	28.2482	29.6788	41.2961	27.721
207	44.2349	48.9749	53.921	56.2831	55.832	52.3814	52.7305	60.5794	57.9622	99.4484	98.2533	99.9656	99.9656	99.9656	99.9656	99.9656	99.8473	52.1746	66.4563	68.7901	60.9215	56.1041	64.076	69.4449	47.8795	54.9109		19.4357	28.5099	26.6832	40.6362	27.4292
208	44.7435	48.7156	53.5654	55.0284	54.9948	52.8619	54.2553	61.6466	57.9452	99.5764	96.74	99.971	99.971	99.971	99.971	99.971	99.7685	58.5934	60.4561	64.7644	58.0762	56.522	60.78	71.7344	61.4306	56.8413		19.3267	28.5656	28.457	39.2064	27.5737
209	47.331	50.4144	53.9079	56.4505	56.0206	52.599	55.3717	60.9296	57.8203	99.9656	99.8856	99.9656	99.9656	99.9656	99.9656	99.9656	99.9528	58.4577	72.3142	63.8796	61.4205	67.8578	65.2607	68.1841	46.6793	61.5751		19.6088	28.9254	32.286	41.2292	27.7995
210	44.8885	48.8373	53.231	54.9511	55.6121	53.2573	54.8634	60.4658	55.8567	99.6962	98.7673	99.9749	99.9749	99.9749	99.9749	99.9749	99.9134	53.8754	72.6996	67.3093	60.1809	69.8067	64.551	73.0865	60.7116	59.2327		19.7445	29.2513	28.5911	41.4078	27.3523
211	45.6476	49.7905	54.1954	54.7551	54.2229	50.9601	52.831	60.3912	56.2232	97.1984	95.1096	99.9776	99.9776	99.9776	99.9776	99.9776	98.3835	59.8612	63.8464	65.6836	61.7672	62.892	60.7785	77.1856	55.0346	51.8194		19.2563	28.2335	29.1075	39.2586	26.2622
212	47.6228	49.8284	53.7509	56.5676	55.7671	53.0061	52.0788	59.9223	56.9216	99.6142	97.0747	99.9799	99.9799	99.9799	99.9799	99.9799	99.918	52.7614	62.8731	65.7783	56.9804	63.0722	64.0679	63.0436	54.9024	59.4878		20.041	28.9622	27.1744	39.7089	27.4554
213	46.4385	48.5115	53.9492	55.3195	56.5564	53.6489	54.3856	63.5534	57.7183	99.9525	99.2579	99.9865	99.9865	99.9865	99.9865	99.9865	99.908	61.4823	65.885	66.4961	60.9443	66.0891	61.7371	59.0429	57.1876	54.8796		20.3687	29.9602	26.7183	41.6853	28.1064
214	45.3446	49.7314	54.6206	56.0392	56.1196	52.5453	54.2097	61.2833	58.0209	99.8465	98.7117	99.9664	99.9664	99.9664	99.9664	99.9664	99.8736	52.1155	65.7072	68.4226	59.2795	67.3607	62.3741	62.2454	58.6367	60.0588		20.0166	29.6463	28.3692	41.2524	28.3201
215	45.4095	50.6992	55.1795	57.3472	58.1207	53.3362	52.9678	61.6621	58.4017	99.9679	99.6885	99.9753	99.9753	99.9753	99.9753	99.9753	99.9753	54.2816	65.6155	70.1229	60.4321	57.2548	60.2833	64.8811	57.3032	60.8952		20.55	29.9776	31.545	41.8588	28.7813
216	46.3879	49.7913	54.5936	56.5278	56.2935	53.1684	52.8781	60.5566	57.0102	99.3081	98.1794	99.9791	99.9791	99.9791	99.9791	99.9791	99.9196	50.0935	62.0053	63.8383	63.2511	60.6822	62.4282	69.7406	54.0524	59.7294		20.4511	29.9853	30.1809	41.2895	28.9069
217	45.546	48.5837	52.8882	55.4864	54.0911	51.4476	52.197	61.533	56.394	96.9572	95.0562	99.9544	99.9544	99.9544	99.9544	99.9544	98.8543	61.1751	67.6557	71.773	56.8192	62.0977	62.7398	64.1525	54.3558	52.0962		20.1492	29.5624	25.6921	42.2933	28.4527
218	46.5726	49.0936	54.3941	56.4083	56.1385	53.1452	53.5151	60.4905	56.9224	99.833	98.2745	99.9722	99.9722	99.9722	99.9722	99.9722	99.937	51.2872	62.8433	57.7979	61.4939	66.556	59.7283	66.7655	58.5041	57.7593		20.574	30.4886	36.3322	44.3303	29.5876
219	45.2337	49.559	54.0493	57.1632	55.8077	53.0246	54.0632	61.9532	57.2699	99.6954	97.1439	99.966	99.966	99.966	99.966	99.966	99.3603	63.9523	66.2	62.0069	55.9441	71.4905	61.092	71.3088	58.4751	56.319		20.8024	30.6544	32.5449	42.146	29.7495
220	45.7389	50.0398	54.846	57.1702	56.1343	52.9983	55.2592	60.3367	57.6545	99.9397	98.2625	99.9668	99.9668	99.9668	99.9668	99.9668	99.6193	56.9816	68.8752	53.6698	55.355	54.2248	60.5427	62.1194	58.5493	57.8876		20.9915	30.7735	30.8666	42.3969	29.6962
221	48.0581	50.259	54.5785	56.9986	56.6851	52.967	54.4826	61.8689	57.595	99.9726	98.8937	99.9726	99.9726	99.9726	99.9726	99.9726	98.5319	59.0051	58.8582	64.9113	66.9375	62.8685	61.1453	73.9484	50.2311	58.7828		21.2678	30.5871	32.8302	44.5429	30.1164
222	45.8618	48.8431	53.6883	56.0056	55.8838	52.7726	55.2928	61.0189	57.4489	99.9671	99.4183	99.9671	99.9671	99.9671	99.9671	99.9671	99.0657	59.1906	71.3343	66.8061	61.371	65.1722	61.7464	64.6438	49.627	55.2986		21.2265	30.9482	32.6087	44.1007	30.4167
223	47.0144	50.6053	54.1572	56.5626	55.6708	52.6632	54.2062	60.8867	57.6445	99.809	98.3039	99.9687	99.9687	99.9687	99.9687	99.9687	99.896	55.3995	68.4987	58.6038	62.083	57.2707	61.8167	67.2019	45.619	54.5499		21.1391	30.6672	29.0383	42.6273	30.0587
224	48.0867	51.7502	54.5619	57.3298	57.2436	53.6875	53.7231	62.3034	58.1017	99.9784	99.0669	99.9784	99.9784	99.9784	99.9784	99.9784	99.9026	60.3552	59.8512	64.9878	56.0748	56.0775	61.2137	68.5358	55.0184	58.4519		21.8302	31.6698	32.4479	43.1402	30.9741
225	46.1509	50.47	55.5058	58.3704	58.9355	54.3156	52.955	62.1932	58.2714	99.9784	99.8396	99.9784	99.9784	99.9784	99.9784	99.9784	98.9649	58.1763	64.0107	69.5362	67.0376	69.3584	64.0644	71.458	54.0153	58.8215		21.9249	32.2407	35.5723	44.4745	31.1341
226	45.8587	50.1944	55.2139	57.9958	57.8563	54.3419	53.1673	61.0189	57.9104	99.9695	99.7685	99.9695	99.9695	99.9695	99.9695	99.9695	99.3564	52.7471	58.949	71.0116	59.1844	60.54	66.854	64.1695	49.4793	57.1126		21.9702	31.9149	35.8366	43.2944	30.9513
227	47.1296	49.8898	54.7528	56.4949	56.4157	52.7587	53.0872	62.0834	57.2375	99.9308	99.3495	99.9799	99.9799	99.9799	99.9799	99.9799	98.7333	56.3674	55.7671	71.6594	60.5241	63.6454	56.1575	72.9411	47.7627	58.702		22.0003	32.5511	29.8949	44.0698	30.494
228	46.4624	51.5628	54.7911	57.2243	56.9607	53.6465	53.5584	62.1588	57.4427	99.9231	99.9733	99.9768	99.9768	99.9768	99.9768	99.9768	98.0611	57.6823	58.106	59.0294	64.5031	53.8653	61.223	64.5561	53.3211	62.9125		22.4506	32.4997	35.5054	43.1649	30.7182
229	46.0809	49.8179	55.2603	56.7148	57.9966	53.5236	55.4122	61.1364	57.7372	99.8044	99.8523	99.9675	99.9675	99.9675	99.9675	99.9675	98.1245	54.1038	61.6115	55.8486	63.6373	70.7704	58.3139	72.1406	53.543	62.4282		22.3003	32.6682	36.4756	45.2248	30.981
230	46.6279	49.9285	54.5897	57.6255	58.6626	54.071	54.8715	61.3706	58.1442	99.9714	99.8983	99.9714	99.9714	99.9714	99.9714	99.9714	98.8787	58.1477	63.9751	67.7794	60.889	56.7748	61.4166	72.6868	56.5432	58.1663		22.9639	32.9388	37.3522	45.1664	31.1492
231	46.181	51.516	55.7771	58.0658	57.0268	54.4459	54.5522	62.3926	56.895	99.9536	99.9737	99.9737	99.9737	99.9737	99.9737	99.9737	99.7375	59.8056	64.9503	60.5817	55.7953	53.9952	63.1131	66.0118	58.6804	59.0982		22.4309	32.555	34.0551	46.4918	31.2133
232	47.9471	50.0042	54.5963	56.7145	57.2216	53.185	55.2484	60.2478	56.7241	99.9041	99.9768	99.9768	99.9768	99.9768	99.9768	99.9768	99.8578	54.7014	65.006	61.0633	60.4959	68.0476	62.2833	66.6341	55.8873	58.5316		22.7111	33.1193	39.9617	46.5537	31.5655
233	42.0223	45.6105	51.0413	53.0718	52.0351	49.6015	50.8349	57.532	53.1073	94.4204	95.9317	99.9552	99.9552	99.9552	99.9552	99.9552	89.5988	49.0576	59.6676	65.3577	55.735	58.9138	60.303	61.0286	50.0251	52.8213		20.9544	30.9153	33.2171	43.1069	29.3557
234	47.2251	50.254	54.3365	57.3414	57.0917	53.8986	55.8386	61.4607	57.5741	99.6695	99.9799	99.9799	99.9799	99.9799	99.9799	99.9799	98.307	55.0547	60.0874	70.2969	58.5729	59.0109	57.7295	64.093	55.1529	55.8436		22.8762	33.6736	32.4777	45.6291	31.7278
235	46.6144	50.0777	55.8788	57.1574	57.7639	54.2074	54.0802	61.32	58.0322	99.5787	99.9602	99.9621	99.9621	99.9621	99.9621	99.9621	99.5949	59.0406	61.2041	58.1922	62.6222	58.9796	66.459	68.0101	58.8458	58.5339		23.0517	33.8286	35.7392	45.9743	32.1263

## Sheet: Figure 2B
Extracellular	Intracellular	Lysosomal	Tris_only
59	54	10	87
62	53	10	75
67	59	11	71
74	53	12	85
75	61	14	110
76	63	9	119
76	64	10	125
65	62	11	151
68	42	11	120
56	43	9	141
57	44	9	162
57	44	9
59	45	10
58	40	11
58	49	8
52	49	11
53	40	12
59	51	9
62	53	9
59	49	9
62		8

## Sheet: Figure 2C
Extracellular	Intracellular	Lysosomal	Tris_only
135.732	132.006	53.7728	166.688
138.339	124.433	62.1345	148.231
136.565	118.048	64.3645	133.134
128.021	105.071	52.8172	143.747
116.949	110.41	45.2062	156.472
121.5	101.265	50.256	156.129
129.523	99.1266	52.6154	197.609
109.691	99.3484	51.9231	191.269
122.739	91.9194	54.5805	152.139
103.555	90.5721	26.082	192.464
109.611	75.996	20.5099	228.376
103.498	82.3463	25.87
90.0787	81.5256	22.7464
103.103	83.2077	23.9196
95.4561	87.7796	20.3551
101.795	84.7769	23.5848
93.7865	79.0578	22.9792
88.1959	78.8716	20.6609
106.707	83.2038	22.7352
93.8506	75.5966	20.1092
101.084		21.9762

## Sheet: Figure 2D
Extracellular	Intracellular	Lysosomal	Tris_only
0.0262421	0.0362301	0.0196527	0.0241138
0.0270553	0.0389554	0.0281199	0.0150315
0.0285924	0.0413341	0.0249585	0.0163703
0.0306093	0.0380515	0.0224444	0.015452
0.0294765	0.0488864	0.026721	0.0202102
0.0309703	0.0645596	0.0195635	0.0297196
0.0270076	0.0628273	0.0293026	0.0440227
0.0319239	0.0458971	0.0280027	0.0354641
0.0308308	0.0335832	0.0220409	0.0238892
0.034792	0.0357425	0.044701	0.0198207
0.0340824	0.0427023	0.0435155	0.0201571
0.0381149	0.0233201	0.0506281
0.0462858	0.0386022	0.0292295
0.0305277	0.0353515	0.0456722
0.0425116	0.0312873	0.0491349
0.0343269	0.0336766	0.0476967
0.0362866	0.045947	0.0423727
0.0359108	0.0339718	0.0359989
0.0351518	0.0324698	0.042256
0.0468724	0.0459878	0.0380754
0.0400084		0.0541236

## Sheet: Figure 2E
Extracellular	Intracellular	Lysosomal	Tris_only
13.9	9.6	4.1	16.6
10	7.3	4	21.8
14.6	5.4	5	17.4
15.4	5.9	4.5	15.1

## Sheet: Figure 3A
Height (nm)	Periodicity (nm)
15	432
14.1	455
15.1	455
13.1	434
16.2	380
15	379
15.1	368
14.1	380
12	470
12.3	460
12.1	410
14	410
15.2	380
15.3	390
16	425
16.7	360
17.1	380
15.2	395
14.2	420
14.6	435
15	460
7.8	390
7.3	410
7.6	430
6.7	440
10.2	435
9	445
9.2	425
8.9	400

## Sheet: Figure 3B
Height (nm)	Periodicity (nm)
8	110
7.5	115
8	95
7.5	115
7	105
8	115
8.5	110
8.5	115
8.5	115
8	115
8	115
8	115

## Sheet: Figure 3C
Height (nm)	Periodicity (nm)
13.5	360
14.5	370
14.5	410
15.5	380
14	420
13.5	390
14	410
13.5	400
14.5	370
13.5	400
14.5	390
15	380
8.5	380
7.5	390
13.5	110
13	120
8	120
7	115
7.5	110
6.5	110

[truncated: 16 more sheets: Figure 3D, Figure 3E-H, Figure 4A, Figure 4B, Figure 4D, Figure 4E, Figure S2, Figure S5-left panel, Figure S5-middle panel, Figure S5-right panel, Figure S6B, Figure S6C, Figure S6D, Figure S8, Figure S10, Figure S11]
